# Supplementary material for: Beyond the transcript: Chromatin implications in trans-splicing in Trypanosomatids
Source: PLoS One. 2026 Feb 26;21(2):e0343367. doi: 10.1371/journal.pone.0343367 (PMC12944795; doi:10.1371/journal.pone.0343367)
Supplement: S2 Table — (CSV) [file pone.0343367.s008.csv]

chrom	start	end	gene_id	score	strand	TriTryp
TcChr1-S	223	296	TcCLB.506533.142	71.0	+	T. cruzi
TcChr1-S	1090	1715	TcCLB.506533.106	35.0	+	T. cruzi
TcChr1-S	2991	3011	TcCLB.506533.70	77.0	+	T. cruzi
TcChr1-S	4198	4440	TcCLB.506533.34	57.0	+	T. cruzi
TcChr1-S	25425	25455	TcCLB.411427.30	97.0	+	T. cruzi
TcChr1-S	26989	27011	TcCLB.411427.40	63.0	+	T. cruzi
TcChr1-S	28001	28442	TcCLB.411427.49	87.0	+	T. cruzi
TcChr1-S	33841	33952	TcCLB.503653.90	80.0	+	T. cruzi
TcChr1-S	35374	35464	TcCLB.503653.70	86.0	+	T. cruzi
TcChr1-S	38459	38545	TcCLB.503653.50	61.0	+	T. cruzi
TcChr1-S	42720	42754	TcCLB.503653.30	74.0	+	T. cruzi
TcChr1-S	43877	44022	TcCLB.503653.20	83.0	+	T. cruzi
TcChr1-S	45919	45958	TcCLB.503653.9	68.0	+	T. cruzi
TcChr1-S	47612	47749	TcCLB.510077.30	66.0	+	T. cruzi
TcChr1-S	49879	50839	TcCLB.510077.20	62.0	+	T. cruzi
TcChr10-S	21004	21103	TcCLB.511911.10	78.0	+	T. cruzi
TcChr10-S	25392	25429	TcCLB.511911.21	62.0	-	T. cruzi
TcChr10-S	28830	28991	TcCLB.511911.30	68.0	-	T. cruzi
TcChr10-S	38048	39070	TcCLB.511911.60	49.0	-	T. cruzi
TcChr10-S	40120	40460	TcCLB.511911.71	57.0	-	T. cruzi
TcChr10-S	42416	42550	TcCLB.511911.81	76.0	-	T. cruzi
TcChr10-S	44761	44767	TcCLB.511911.90	72.0	-	T. cruzi
TcChr10-S	51717	51732	TcCLB.511911.94	96.0	-	T. cruzi
TcChr10-S	53245	53271	TcCLB.511911.98	94.0	-	T. cruzi
TcChr10-S	54621	54655	TcCLB.511911.102	88.0	-	T. cruzi
TcChr10-S	56986	57007	TcCLB.511911.110	95.0	-	T. cruzi
TcChr10-S	58702	58749	TcCLB.511911.120	89.0	-	T. cruzi
TcChr10-S	62792	62797	TcCLB.511911.140	78.0	-	T. cruzi
TcChr10-S	63960	63987	TcCLB.511911.150	62.0	-	T. cruzi
TcChr10-S	67636	67699	TcCLB.509245.29	92.0	+	T. cruzi
TcChr10-S	97578	97682	TcCLB.509247.10	82.0	+	T. cruzi
TcChr10-S	101082	101141	TcCLB.509247.20	98.0	+	T. cruzi
TcChr10-S	102483	103624	TcCLB.509247.30	78.0	+	T. cruzi
TcChr10-S	112461	112625	TcCLB.509247.50	73.0	+	T. cruzi
TcChr10-S	115653	115709	TcCLB.509247.60	95.0	+	T. cruzi
TcChr10-S	123437	123660	TcCLB.504133.30	79.0	+	T. cruzi
TcChr10-S	127179	127382	TcCLB.504133.15	64.0	+	T. cruzi
TcChr10-S	138640	138711	TcCLB.507933.20	91.0	+	T. cruzi
TcChr10-S	139684	139786	TcCLB.507933.29	92.0	+	T. cruzi
TcChr10-S	143472	143510	TcCLB.506457.10	91.0	+	T. cruzi
TcChr10-S	145851	145902	TcCLB.506457.20	90.0	+	T. cruzi
TcChr10-S	146937	146969	TcCLB.506457.30	92.0	+	T. cruzi
TcChr10-S	148673	148709	TcCLB.506457.40	97.0	+	T. cruzi
TcChr10-S	150304	150733	TcCLB.506457.50	86.0	+	T. cruzi
TcChr10-S	154016	154076	TcCLB.506457.60	91.0	+	T. cruzi
TcChr10-S	155625	155657	TcCLB.506457.70	79.0	+	T. cruzi
TcChr10-S	156540	156788	TcCLB.506457.80	19.0	+	T. cruzi
TcChr10-S	159526	159600	TcCLB.506457.90	85.0	+	T. cruzi
TcChr10-S	161008	161060	TcCLB.506457.99	91.0	+	T. cruzi
TcChr10-S	163222	163310	TcCLB.506457.110	87.0	+	T. cruzi
TcChr10-S	165521	165735	TcCLB.506457.120	86.0	+	T. cruzi
TcChr10-S	168176	168364	TcCLB.506457.130	77.0	+	T. cruzi
TcChr10-S	171349	171446	TcCLB.506457.140	92.0	+	T. cruzi
TcChr10-S	173123	173140	TcCLB.506457.149	72.0	+	T. cruzi
TcChr10-S	175938	175967	TcCLB.509967.7	93.0	+	T. cruzi
TcChr10-S	176516	176571	TcCLB.509967.10	95.0	+	T. cruzi
TcChr10-S	183356	183357	TcCLB.509967.40	91.0	+	T. cruzi
TcChr10-S	184534	184621	TcCLB.509967.50	94.0	+	T. cruzi
TcChr10-S	185633	185734	TcCLB.509967.60	86.0	+	T. cruzi
TcChr10-S	187243	187409	TcCLB.509967.70	51.0	+	T. cruzi
TcChr10-S	190442	190537	TcCLB.509967.80	99.0	+	T. cruzi
TcChr10-S	191916	192080	TcCLB.509967.90	61.0	+	T. cruzi
TcChr10-S	194968	195047	TcCLB.509967.100	93.0	+	T. cruzi
TcChr10-S	196778	197108	TcCLB.509967.120	85.0	+	T. cruzi
TcChr10-S	202762	202966	TcCLB.509967.140	85.0	+	T. cruzi
TcChr10-S	203952	204078	TcCLB.509967.150	82.0	+	T. cruzi
TcChr10-S	207951	208134	TcCLB.509967.160	88.0	+	T. cruzi
TcChr10-S	209921	210027	TcCLB.509967.170	87.0	+	T. cruzi
TcChr10-S	211345	211462	TcCLB.509967.180	84.0	+	T. cruzi
TcChr10-S	214087	214708	TcCLB.509967.189	87.0	+	T. cruzi
TcChr10-S	221833	221977	TcCLB.504181.10	87.0	+	T. cruzi
TcChr10-S	222851	222881	TcCLB.504181.20	92.0	+	T. cruzi
TcChr10-S	223663	223676	TcCLB.504181.30	93.0	+	T. cruzi
TcChr10-S	224497	224811	TcCLB.504181.40	93.0	+	T. cruzi
TcChr10-S	226459	226714	TcCLB.504181.50	91.0	+	T. cruzi
TcChr10-S	229370	229441	TcCLB.508671.20	57.0	+	T. cruzi
TcChr10-S	255273	255363	TcCLB.511129.40	69.0	-	T. cruzi
TcChr10-S	259630	259759	TcCLB.511129.54	73.0	-	T. cruzi
TcChr10-S	261983	262499	TcCLB.511129.60	55.0	-	T. cruzi
TcChr10-S	272921	272935	TcCLB.511131.20	86.0	-	T. cruzi
TcChr10-S	278332	278446	TcCLB.511131.30	92.0	-	T. cruzi
TcChr10-S	279217	279263	TcCLB.511131.40	91.0	-	T. cruzi
TcChr10-S	281218	281230	TcCLB.511131.50	88.0	-	T. cruzi
TcChr10-S	283182	283199	TcCLB.511131.60	55.0	-	T. cruzi
TcChr10-S	284205	284230	TcCLB.511131.70	81.0	-	T. cruzi
TcChr10-S	289786	290523	TcCLB.511131.80	96.0	-	T. cruzi
TcChr10-S	293269	293502	TcCLB.511131.89	63.0	-	T. cruzi
TcChr10-S	296274	296494	TcCLB.511133.4	83.0	-	T. cruzi
TcChr10-S	297303	297333	TcCLB.511133.10	89.0	-	T. cruzi
TcChr10-S	304379	304451	TcCLB.511133.30	91.0	-	T. cruzi
TcChr10-S	309594	309689	TcCLB.503479.70	76.0	-	T. cruzi
TcChr10-S	314021	314100	TcCLB.503479.60	78.0	-	T. cruzi
TcChr10-S	314806	314832	TcCLB.503479.49	97.0	-	T. cruzi
TcChr10-S	321245	321506	TcCLB.503479.40	63.0	-	T. cruzi
TcChr10-S	322816	322888	TcCLB.503479.30	94.0	-	T. cruzi
TcChr10-S	324536	324683	TcCLB.503479.20	59.0	-	T. cruzi
TcChr10-S	329447	329506	TcCLB.508779.9	93.0	-	T. cruzi
TcChr10-S	331290	331310	TcCLB.508779.20	94.0	-	T. cruzi
TcChr10-S	332972	333062	TcCLB.508779.30	99.0	-	T. cruzi
TcChr10-S	335045	335046	TcCLB.508779.40	97.0	-	T. cruzi
TcChr10-S	337320	337345	TcCLB.508779.50	82.0	-	T. cruzi
TcChr10-S	338814	339134	TcCLB.508779.70	86.0	-	T. cruzi
TcChr10-S	339840	339977	TcCLB.508779.80	92.0	-	T. cruzi
TcChr10-S	344897	345565	TcCLB.508781.10	64.0	-	T. cruzi
TcChr10-S	347493	347692	TcCLB.508781.20	93.0	-	T. cruzi
TcChr10-S	351640	351962	TcCLB.508781.30	82.0	-	T. cruzi
TcChr10-S	353348	353379	TcCLB.508781.40	93.0	-	T. cruzi
TcChr10-S	359378	359399	TcCLB.508781.60	93.0	-	T. cruzi
TcChr10-S	360600	360651	TcCLB.508781.70	85.0	-	T. cruzi
TcChr10-S	362169	362263	TcCLB.508781.80	94.0	-	T. cruzi
TcChr10-S	363336	363436	TcCLB.508781.90	76.0	-	T. cruzi
TcChr10-S	366431	366482	TcCLB.508781.110	97.0	-	T. cruzi
TcChr10-S	367610	368064	TcCLB.508781.120	76.0	-	T. cruzi
TcChr10-S	373150	373152	TcCLB.511135.10	73.0	-	T. cruzi
TcChr10-S	375229	375593	TcCLB.511135.20	85.0	-	T. cruzi
TcChr10-S	377688	378179	TcCLB.511135.30	93.0	-	T. cruzi
TcChr10-S	384655	384776	TcCLB.511137.10	86.0	-	T. cruzi
TcChr10-S	390409	390421	TcCLB.511139.20	94.0	-	T. cruzi
TcChr10-S	391961	393525	TcCLB.511139.30	89.0	-	T. cruzi
TcChr10-S	395618	395753	TcCLB.482471.19	90.0	-	T. cruzi
TcChr10-S	398583	398632	TcCLB.508785.4	93.0	-	T. cruzi
TcChr10-S	400193	400233	TcCLB.508785.10	95.0	-	T. cruzi
TcChr10-S	407139	407876	TcCLB.511141.10	67.0	-	T. cruzi
TcChr10-S	409847	409899	TcCLB.511141.20	95.0	-	T. cruzi
TcChr10-S	415455	415658	TcCLB.511143.12	80.0	-	T. cruzi
TcChr10-S	416322	416356	TcCLB.511143.19	72.0	-	T. cruzi
TcChr10-S	417750	417833	TcCLB.511143.30	89.0	-	T. cruzi
TcChr10-S	420839	420850	TcCLB.506869.4	86.0	-	T. cruzi
TcChr10-S	424242	424380	TcCLB.506869.20	78.0	-	T. cruzi
TcChr10-S	424992	424996	TcCLB.506869.30	93.0	-	T. cruzi
TcChr10-S	426660	426750	TcCLB.506869.34	87.0	-	T. cruzi
TcChr10-S	428026	428114	TcCLB.506869.40	96.0	-	T. cruzi
TcChr10-S	429003	429194	TcCLB.506869.50	68.0	-	T. cruzi
TcChr10-S	430305	430490	TcCLB.506869.54	69.0	-	T. cruzi
TcChr10-S	435307	435365	TcCLB.508787.5	95.0	-	T. cruzi
TcChr10-S	436893	436934	TcCLB.508787.10	81.0	-	T. cruzi
TcChr10-S	437708	437736	TcCLB.508787.14	95.0	-	T. cruzi
TcChr10-S	441031	441707	TcCLB.508787.20	93.0	-	T. cruzi
TcChr10-S	445934	445936	TcCLB.416883.9	90.0	-	T. cruzi
TcChr10-S	448151	448187	TcCLB.511145.10	90.0	-	T. cruzi
TcChr10-S	448795	448805	TcCLB.511145.20	94.0	-	T. cruzi
TcChr10-S	449723	449782	TcCLB.511145.24	77.0	-	T. cruzi
TcChr10-S	452303	452360	TcCLB.511145.30	92.0	-	T. cruzi
TcChr10-S	453670	453696	TcCLB.511145.40	93.0	-	T. cruzi
TcChr10-S	454725	454735	TcCLB.511145.43	92.0	-	T. cruzi
TcChr10-S	455249	455264	TcCLB.511145.46	93.0	-	T. cruzi
TcChr10-S	457743	457758	TcCLB.511145.50	91.0	-	T. cruzi
TcChr10-S	459062	459120	TcCLB.511145.60	88.0	-	T. cruzi
TcChr10-S	460700	460739	TcCLB.511145.70	97.0	-	T. cruzi
TcChr10-S	462132	462254	TcCLB.511145.80	65.0	-	T. cruzi
TcChr10-S	462905	462921	TcCLB.511145.89	96.0	-	T. cruzi
TcChr10-S	465155	465802	TcCLB.504229.110	41.0	-	T. cruzi
TcChr10-S	468814	470517	TcCLB.504229.70	70.0	+	T. cruzi
TcChr10-S	475819	475903	TcCLB.504229.50	64.0	+	T. cruzi
TcChr10-S	480908	480923	TcCLB.504229.44	69.0	+	T. cruzi
TcChr10-S	483814	483870	TcCLB.504229.30	58.0	+	T. cruzi
TcChr10-S	484978	485063	TcCLB.504229.20	42.0	+	T. cruzi
TcChr10-S	489410	489492	TcCLB.504229.4	87.0	+	T. cruzi
TcChr10-S	493014	493462	TcCLB.503441.10	41.0	+	T. cruzi
TcChr10-S	497183	497284	TcCLB.503441.5	80.0	+	T. cruzi
TcChr11-S	7240	7268	TcCLB.510307.19	75.0	-	T. cruzi
TcChr11-S	15108	15124	TcCLB.510307.60	91.0	-	T. cruzi
TcChr11-S	18752	19302	TcCLB.510307.94	66.0	-	T. cruzi
TcChr11-S	22501	22527	TcCLB.510307.110	59.0	-	T. cruzi
TcChr11-S	26061	26984	TcCLB.510307.140	62.0	-	T. cruzi
TcChr11-S	30730	30819	TcCLB.510307.180	66.0	-	T. cruzi
TcChr11-S	31926	32477	TcCLB.510307.191	49.0	-	T. cruzi
TcChr11-S	34905	34994	TcCLB.510307.200	65.0	-	T. cruzi
TcChr11-S	39737	39936	TcCLB.510307.210	69.0	-	T. cruzi
TcChr11-S	45707	45757	TcCLB.510307.220	78.0	-	T. cruzi
TcChr11-S	50075	51050	TcCLB.510307.230	75.0	-	T. cruzi
TcChr11-S	55386	55492	TcCLB.510307.240	61.0	-	T. cruzi
TcChr11-S	56710	56962	TcCLB.510307.245	86.0	-	T. cruzi
TcChr11-S	65245	65335	TcCLB.510307.284	62.0	-	T. cruzi
TcChr11-S	68417	68784	TcCLB.510307.320	37.0	-	T. cruzi
TcChr11-S	82140	82291	TcCLB.510307.330	67.0	-	T. cruzi
TcChr11-S	85718	85826	TcCLB.506689.10	54.0	-	T. cruzi
TcChr11-S	111349	111566	TcCLB.507243.9	85.0	-	T. cruzi
TcChr11-S	114992	115070	TcCLB.509349.10	86.0	-	T. cruzi
TcChr11-S	117866	117899	TcCLB.509349.20	38.0	-	T. cruzi
TcChr11-S	120752	120846	TcCLB.510171.10	74.0	-	T. cruzi
TcChr11-S	125800	126098	TcCLB.510167.37	39.0	-	T. cruzi
TcChr11-S	128179	128191	TcCLB.510167.29	92.0	+	T. cruzi
TcChr11-S	129286	129297	TcCLB.510167.20	91.0	+	T. cruzi
TcChr11-S	133798	133806	TcCLB.510167.4	91.0	+	T. cruzi
TcChr11-S	139196	139233	TcCLB.506605.220	88.0	+	T. cruzi
TcChr11-S	141712	141740	TcCLB.506605.214	78.0	+	T. cruzi
TcChr11-S	142747	142894	TcCLB.506605.210	92.0	+	T. cruzi
TcChr11-S	144658	144700	TcCLB.506605.200	96.0	+	T. cruzi
TcChr11-S	146025	146092	TcCLB.506605.194	75.0	+	T. cruzi
TcChr11-S	147775	147924	TcCLB.506605.190	80.0	+	T. cruzi
TcChr11-S	151189	151208	TcCLB.506605.180	89.0	+	T. cruzi
TcChr11-S	155159	155419	TcCLB.506605.170	65.0	+	T. cruzi
TcChr11-S	158186	158200	TcCLB.506605.160	57.0	+	T. cruzi
TcChr11-S	160056	160119	TcCLB.506605.150	82.0	+	T. cruzi
TcChr11-S	160994	161122	TcCLB.506605.139	66.0	+	T. cruzi
TcChr11-S	162518	162562	TcCLB.506605.130	75.0	+	T. cruzi
TcChr11-S	165095	165120	TcCLB.506605.120	99.0	+	T. cruzi
TcChr11-S	166771	166771	TcCLB.506605.100	96.0	+	T. cruzi
TcChr11-S	169901	169945	TcCLB.506605.90	88.0	+	T. cruzi
TcChr11-S	171607	171634	TcCLB.506605.80	72.0	+	T. cruzi
TcChr11-S	174051	174081	TcCLB.506605.70	76.0	+	T. cruzi
TcChr11-S	179105	179192	TcCLB.506605.59	96.0	+	T. cruzi
TcChr11-S	179948	180141	TcCLB.506605.50	64.0	+	T. cruzi
TcChr11-S	181700	181865	TcCLB.506605.40	64.0	+	T. cruzi
TcChr11-S	185476	185503	TcCLB.506605.30	91.0	+	T. cruzi
TcChr11-S	187451	187918	TcCLB.506605.10	69.0	+	T. cruzi
TcChr11-S	193766	193828	TcCLB.504213.140	86.0	+	T. cruzi
TcChr11-S	194985	195024	TcCLB.504213.130	95.0	+	T. cruzi
TcChr11-S	196371	196600	TcCLB.504213.120	80.0	+	T. cruzi
TcChr11-S	198016	198223	TcCLB.504213.110	91.0	+	T. cruzi
TcChr11-S	201968	201976	TcCLB.504213.100	84.0	+	T. cruzi
TcChr11-S	204275	204631	TcCLB.504213.90	51.0	+	T. cruzi
TcChr11-S	208976	209059	TcCLB.504213.80	91.0	+	T. cruzi
TcChr11-S	211687	211695	TcCLB.504213.70	89.0	+	T. cruzi
TcChr11-S	214123	214212	TcCLB.504213.60	78.0	+	T. cruzi
TcChr11-S	217777	217873	TcCLB.504213.50	78.0	+	T. cruzi
TcChr11-S	220415	220644	TcCLB.504213.40	62.0	+	T. cruzi
TcChr11-S	222302	222325	TcCLB.504213.29	85.0	+	T. cruzi
TcChr11-S	223208	223251	TcCLB.504213.20	99.0	+	T. cruzi
TcChr11-S	226424	226674	TcCLB.504213.10	72.0	+	T. cruzi
TcChr11-S	230035	230053	TcCLB.508089.60	99.0	+	T. cruzi
TcChr11-S	231318	231326	TcCLB.508089.50	92.0	+	T. cruzi
TcChr11-S	233156	233196	TcCLB.508089.40	95.0	+	T. cruzi
TcChr11-S	235168	235247	TcCLB.508089.30	96.0	+	T. cruzi
TcChr11-S	236687	236761	TcCLB.508089.20	75.0	+	T. cruzi
TcChr11-S	239082	239191	TcCLB.508089.10	70.0	+	T. cruzi
TcChr11-S	242872	243076	TcCLB.508087.20	69.0	+	T. cruzi
TcChr11-S	260502	260572	TcCLB.506661.170	95.0	-	T. cruzi
TcChr11-S	262770	262904	TcCLB.506661.150	89.0	-	T. cruzi
TcChr11-S	264972	265106	TcCLB.506661.140	87.0	-	T. cruzi
TcChr11-S	267158	267379	TcCLB.506661.130	87.0	-	T. cruzi
TcChr11-S	268778	268855	TcCLB.506661.120	90.0	-	T. cruzi
TcChr11-S	272529	272539	TcCLB.506661.110	98.0	-	T. cruzi
TcChr11-S	277624	277691	TcCLB.506661.90	87.0	-	T. cruzi
TcChr11-S	279062	279154	TcCLB.506661.80	89.0	-	T. cruzi
TcChr11-S	280492	280517	TcCLB.506661.70	93.0	-	T. cruzi
TcChr11-S	285095	285199	TcCLB.506661.50	74.0	-	T. cruzi
TcChr11-S	286396	286641	TcCLB.506661.40	62.0	-	T. cruzi
TcChr11-S	288748	288895	TcCLB.506661.30	86.0	-	T. cruzi
TcChr11-S	290349	290431	TcCLB.506661.20	93.0	-	T. cruzi
TcChr11-S	293163	293500	TcCLB.506661.10	64.0	-	T. cruzi
TcChr11-S	295787	296293	TcCLB.510989.10	79.0	-	T. cruzi
TcChr11-S	300942	300971	TcCLB.510989.20	95.0	-	T. cruzi
TcChr11-S	302432	302457	TcCLB.510989.30	93.0	-	T. cruzi
TcChr11-S	303295	303408	TcCLB.510989.40	83.0	-	T. cruzi
TcChr11-S	308510	308571	TcCLB.510989.50	89.0	-	T. cruzi
TcChr11-S	311174	311219	TcCLB.510989.60	92.0	-	T. cruzi
TcChr11-S	314384	314411	TcCLB.427247.4	97.0	-	T. cruzi
TcChr11-S	317925	319710	TcCLB.508675.9	76.0	-	T. cruzi
TcChr11-S	323681	323704	TcCLB.508675.20	91.0	-	T. cruzi
TcChr11-S	324441	324526	TcCLB.508675.29	89.0	-	T. cruzi
TcChr11-S	326874	326990	TcCLB.508675.40	81.0	-	T. cruzi
TcChr11-S	329522	329597	TcCLB.508675.50	85.0	-	T. cruzi
TcChr11-S	335942	336187	TcCLB.506659.39	67.0	-	T. cruzi
TcChr11-S	337045	337077	TcCLB.506659.35	97.0	-	T. cruzi
TcChr11-S	339560	339748	TcCLB.506659.30	77.0	-	T. cruzi
TcChr11-S	345191	345818	TcCLB.506659.20	87.0	-	T. cruzi
TcChr11-S	350119	351008	TcCLB.506659.10	73.0	-	T. cruzi
TcChr11-S	356477	356979	TcCLB.506657.88	73.0	-	T. cruzi
TcChr11-S	357855	357911	TcCLB.506657.79	89.0	-	T. cruzi
TcChr11-S	361328	361366	TcCLB.506657.70	95.0	-	T. cruzi
TcChr11-S	363022	363062	TcCLB.506657.50	85.0	-	T. cruzi
TcChr11-S	364713	364726	TcCLB.506657.40	91.0	-	T. cruzi
TcChr11-S	370859	370920	TcCLB.506657.20	96.0	-	T. cruzi
TcChr11-S	388050	388733	TcCLB.511253.20	72.0	+	T. cruzi
TcChr11-S	392303	392951	TcCLB.511253.31	55.0	+	T. cruzi
TcChr11-S	399668	399792	TcCLB.504227.10	78.0	+	T. cruzi
TcChr11-S	402718	403067	TcCLB.430737.20	67.0	+	T. cruzi
TcChr11-S	404408	404477	TcCLB.506795.90	93.0	+	T. cruzi
TcChr11-S	406498	406610	TcCLB.506795.80	89.0	+	T. cruzi
TcChr11-S	409393	409412	TcCLB.506795.60	79.0	+	T. cruzi
TcChr11-S	411993	412122	TcCLB.506795.50	83.0	+	T. cruzi
TcChr11-S	414287	414288	TcCLB.506795.44	88.0	+	T. cruzi
TcChr11-S	416361	416606	TcCLB.506795.40	80.0	+	T. cruzi
TcChr11-S	419091	419163	TcCLB.506795.29	93.0	+	T. cruzi
TcChr11-S	420155	420463	TcCLB.506795.20	83.0	+	T. cruzi
TcChr11-S	424011	424667	TcCLB.506795.10	72.0	+	T. cruzi
TcChr11-S	429966	430163	TcCLB.510409.60	71.0	+	T. cruzi
TcChr11-S	431890	431944	TcCLB.510409.50	92.0	+	T. cruzi
TcChr11-S	434775	434836	TcCLB.510409.39	94.0	+	T. cruzi
TcChr11-S	435692	435935	TcCLB.510409.30	82.0	+	T. cruzi
TcChr11-S	437973	438014	TcCLB.510409.20	92.0	+	T. cruzi
TcChr11-S	445086	445821	TcCLB.510407.100	86.0	+	T. cruzi
TcChr11-S	447166	447422	TcCLB.510407.90	84.0	+	T. cruzi
TcChr11-S	449912	449966	TcCLB.510407.80	81.0	+	T. cruzi
TcChr11-S	452207	452456	TcCLB.510407.70	61.0	+	T. cruzi
TcChr11-S	454101	454101	TcCLB.510407.60	93.0	+	T. cruzi
TcChr11-S	457037	457164	TcCLB.510407.40	86.0	+	T. cruzi
TcChr11-S	458733	458791	TcCLB.510407.30	90.0	+	T. cruzi
TcChr11-S	460026	460121	TcCLB.510407.20	89.0	+	T. cruzi
TcChr11-S	461246	461762	TcCLB.510407.9	3.0	+	T. cruzi
TcChr11-S	466792	466832	TcCLB.405165.19	90.0	+	T. cruzi
TcChr11-S	473232	473720	TcCLB.508265.100	89.0	+	T. cruzi
TcChr11-S	478433	478452	TcCLB.508265.80	97.0	+	T. cruzi
TcChr11-S	481157	481202	TcCLB.508265.60	93.0	+	T. cruzi
TcChr11-S	483546	483618	TcCLB.508265.44	87.0	+	T. cruzi
TcChr11-S	484413	484428	TcCLB.508265.40	93.0	+	T. cruzi
TcChr11-S	486017	486097	TcCLB.508265.30	74.0	+	T. cruzi
TcChr11-S	489040	489058	TcCLB.508265.10	93.0	+	T. cruzi
TcChr11-S	490253	490278	TcCLB.508265.4	85.0	+	T. cruzi
TcChr11-S	492627	495356	TcCLB.510403.71	70.0	+	T. cruzi
TcChr11-S	500853	500864	TcCLB.510403.50	73.0	+	T. cruzi
TcChr11-S	505267	505362	TcCLB.510403.30	70.0	+	T. cruzi
TcChr11-S	511366	511999	TcCLB.510403.20	85.0	+	T. cruzi
TcChr11-S	519228	519240	TcCLB.504193.30	73.0	+	T. cruzi
TcChr12-S	2767	2856	TcCLB.506683.10	71.0	-	T. cruzi
TcChr12-S	5222	5776	TcCLB.506683.19	82.0	-	T. cruzi
TcChr12-S	7023	7076	TcCLB.506683.30	80.0	-	T. cruzi
TcChr12-S	23421	23481	TcCLB.506683.100	56.0	-	T. cruzi
TcChr12-S	30309	30415	TcCLB.506683.110	74.0	-	T. cruzi
TcChr12-S	34338	34462	TcCLB.506683.140	68.0	-	T. cruzi
TcChr12-S	52110	52324	TcCLB.506683.180	59.0	-	T. cruzi
TcChr12-S	56176	56277	TcCLB.506683.190	69.0	-	T. cruzi
TcChr12-S	59851	60546	TcCLB.506683.210	68.0	-	T. cruzi
TcChr12-S	67468	67572	TcCLB.506683.240	75.0	-	T. cruzi
TcChr12-S	71115	72965	TcCLB.509087.10	74.0	-	T. cruzi
TcChr12-S	79597	79597	TcCLB.473633.9	.	-	T. cruzi
TcChr12-S	91783	92854	TcCLB.511569.14	84.0	-	T. cruzi
TcChr12-S	99695	99711	TcCLB.506685.10	80.0	+	T. cruzi
TcChr12-S	103093	103162	TcCLB.506685.20	71.0	+	T. cruzi
TcChr12-S	106198	106202	TcCLB.506685.30	75.0	+	T. cruzi
TcChr12-S	108293	108304	TcCLB.506685.40	93.0	+	T. cruzi
TcChr12-S	110403	110470	TcCLB.506685.50	63.0	+	T. cruzi
TcChr12-S	115278	115307	TcCLB.503905.30	91.0	+	T. cruzi
TcChr12-S	117089	117120	TcCLB.503905.40	82.0	+	T. cruzi
TcChr12-S	118705	118908	TcCLB.503905.50	68.0	+	T. cruzi
TcChr12-S	123509	123805	TcCLB.503595.10	78.0	+	T. cruzi
TcChr12-S	126557	126598	TcCLB.503595.19	78.0	+	T. cruzi
TcChr12-S	128923	129572	TcCLB.511571.20	88.0	+	T. cruzi
TcChr12-S	132821	133523	TcCLB.511571.40	76.0	+	T. cruzi
TcChr12-S	135481	135554	TcCLB.511571.49	94.0	+	T. cruzi
TcChr12-S	139198	139306	TcCLB.511573.20	88.0	+	T. cruzi
TcChr12-S	141420	141440	TcCLB.511573.30	97.0	+	T. cruzi
TcChr12-S	142145	142469	TcCLB.511573.40	76.0	+	T. cruzi
TcChr12-S	145540	145598	TcCLB.511573.58	93.0	+	T. cruzi
TcChr12-S	150879	150923	TcCLB.511575.20	90.0	+	T. cruzi
TcChr12-S	153523	153598	TcCLB.511575.40	76.0	+	T. cruzi
TcChr12-S	162433	162563	TcCLB.511575.60	90.0	+	T. cruzi
TcChr12-S	164697	164921	TcCLB.511575.70	67.0	+	T. cruzi
TcChr12-S	167221	167583	TcCLB.511575.90	20.0	+	T. cruzi
TcChr12-S	168334	168457	TcCLB.511575.100	84.0	+	T. cruzi
TcChr12-S	172381	172477	TcCLB.511575.110	72.0	+	T. cruzi
TcChr12-S	176403	176414	TcCLB.511575.120	89.0	+	T. cruzi
TcChr12-S	177805	177839	TcCLB.511575.130	73.0	+	T. cruzi
TcChr12-S	183072	183494	TcCLB.505945.80	68.0	+	T. cruzi
TcChr12-S	185193	185735	TcCLB.505945.69	91.0	+	T. cruzi
TcChr12-S	186238	186385	TcCLB.505945.60	89.0	+	T. cruzi
TcChr12-S	188960	189077	TcCLB.505945.50	74.0	+	T. cruzi
TcChr12-S	190720	191709	TcCLB.505945.30	76.0	+	T. cruzi
TcChr12-S	193500	193641	TcCLB.505945.20	86.0	+	T. cruzi
TcChr12-S	194787	194970	TcCLB.505945.10	77.0	+	T. cruzi
TcChr12-S	199302	199333	TcCLB.505945.5	80.0	+	T. cruzi
TcChr12-S	201768	202780	TcCLB.509473.10	73.0	+	T. cruzi
TcChr12-S	234985	235027	TcCLB.505943.110	84.0	+	T. cruzi
TcChr12-S	238611	238717	TcCLB.505943.95	69.0	+	T. cruzi
TcChr12-S	244176	244297	TcCLB.505943.79	73.0	+	T. cruzi
TcChr12-S	253822	253912	TcCLB.505943.50	75.0	-	T. cruzi
TcChr12-S	256874	256889	TcCLB.505943.40	94.0	-	T. cruzi
TcChr12-S	259396	259406	TcCLB.505943.30	77.0	-	T. cruzi
TcChr12-S	261134	261152	TcCLB.505943.20	78.0	-	T. cruzi
TcChr12-S	264356	264557	TcCLB.505941.49	77.0	-	T. cruzi
TcChr12-S	265823	265969	TcCLB.505941.40	84.0	-	T. cruzi
TcChr12-S	268292	268375	TcCLB.505941.30	91.0	-	T. cruzi
TcChr12-S	269461	269541	TcCLB.505941.20	86.0	-	T. cruzi
TcChr12-S	273999	274000	TcCLB.506867.40	77.0	-	T. cruzi
TcChr12-S	275027	275606	TcCLB.506867.30	88.0	-	T. cruzi
TcChr12-S	276531	276541	TcCLB.506867.20	93.0	-	T. cruzi
TcChr12-S	279231	279412	TcCLB.506867.10	76.0	-	T. cruzi
TcChr12-S	283730	284024	TcCLB.503571.19	82.0	-	T. cruzi
TcChr12-S	287588	287901	TcCLB.503571.10	72.0	-	T. cruzi
TcChr12-S	290832	290846	TcCLB.503897.170	93.0	-	T. cruzi
TcChr12-S	292008	292047	TcCLB.503897.150	77.0	-	T. cruzi
TcChr12-S	293420	293546	TcCLB.503897.140	80.0	-	T. cruzi
TcChr12-S	294931	294982	TcCLB.503897.130	92.0	-	T. cruzi
TcChr12-S	296844	297098	TcCLB.503897.120	89.0	-	T. cruzi
TcChr12-S	299615	299665	TcCLB.503897.110	88.0	-	T. cruzi
TcChr12-S	303862	304059	TcCLB.503897.100	66.0	-	T. cruzi
TcChr12-S	307167	307749	TcCLB.503897.90	86.0	-	T. cruzi
TcChr12-S	308895	308953	TcCLB.503897.80	96.0	-	T. cruzi
TcChr12-S	311575	311845	TcCLB.503897.70	86.0	-	T. cruzi
TcChr12-S	314928	315135	TcCLB.503897.60	85.0	-	T. cruzi
TcChr12-S	317006	317049	TcCLB.503897.50	93.0	-	T. cruzi
TcChr12-S	319096	319240	TcCLB.503897.40	94.0	-	T. cruzi
TcChr12-S	320565	320713	TcCLB.503897.30	84.0	-	T. cruzi
TcChr12-S	325220	325469	TcCLB.503897.20	81.0	-	T. cruzi
TcChr12-S	335520	335590	TcCLB.503895.19	90.0	-	T. cruzi
TcChr12-S	341037	341194	TcCLB.508987.9	88.0	-	T. cruzi
TcChr12-S	343106	343202	TcCLB.508987.20	91.0	-	T. cruzi
TcChr12-S	347170	347539	TcCLB.508987.30	86.0	-	T. cruzi
TcChr12-S	349618	349707	TcCLB.508987.39	85.0	-	T. cruzi
TcChr12-S	351183	351334	TcCLB.511407.10	82.0	-	T. cruzi
TcChr12-S	352298	352331	TcCLB.511407.20	95.0	-	T. cruzi
TcChr12-S	355633	356833	TcCLB.511407.30	76.0	-	T. cruzi
TcChr12-S	359430	360036	TcCLB.511407.40	68.0	-	T. cruzi
TcChr12-S	364889	365085	TcCLB.511407.50	88.0	-	T. cruzi
TcChr12-S	367424	367599	TcCLB.511407.60	90.0	-	T. cruzi
TcChr12-S	369321	369423	TcCLB.511407.70	86.0	-	T. cruzi
TcChr12-S	373264	373281	TcCLB.506865.79	78.0	-	T. cruzi
TcChr12-S	378438	378560	TcCLB.506865.70	75.0	-	T. cruzi
TcChr12-S	381955	382261	TcCLB.506865.60	76.0	-	T. cruzi
TcChr12-S	383094	383197	TcCLB.506865.50	87.0	-	T. cruzi
TcChr12-S	385356	385448	TcCLB.506865.40	66.0	-	T. cruzi
TcChr12-S	387634	387730	TcCLB.506865.30	94.0	-	T. cruzi
TcChr12-S	389376	389472	TcCLB.506865.20	88.0	-	T. cruzi
TcChr12-S	390652	390665	TcCLB.506865.10	97.0	-	T. cruzi
TcChr12-S	391406	391537	TcCLB.506865.4	84.0	-	T. cruzi
TcChr12-S	393901	393927	TcCLB.508989.9	95.0	-	T. cruzi
TcChr12-S	396001	396069	TcCLB.508989.20	75.0	-	T. cruzi
TcChr12-S	397937	397961	TcCLB.508989.30	90.0	-	T. cruzi
TcChr12-S	401358	401466	TcCLB.508989.50	84.0	-	T. cruzi
TcChr12-S	402410	402430	TcCLB.508989.60	92.0	-	T. cruzi
TcChr12-S	403577	403774	TcCLB.508989.70	91.0	-	T. cruzi
TcChr12-S	406500	406600	TcCLB.508989.80	89.0	-	T. cruzi
TcChr12-S	411377	412122	TcCLB.508989.90	91.0	-	T. cruzi
TcChr12-S	414622	414643	TcCLB.508989.100	81.0	-	T. cruzi
TcChr12-S	415868	416191	TcCLB.508989.110	91.0	-	T. cruzi
TcChr12-S	417411	417833	TcCLB.508989.120	85.0	-	T. cruzi
TcChr12-S	421801	422111	TcCLB.511409.10	78.0	-	T. cruzi
TcChr12-S	422958	423012	TcCLB.511409.20	97.0	-	T. cruzi
TcChr12-S	429061	429261	TcCLB.511409.40	90.0	-	T. cruzi
TcChr12-S	432254	432259	TcCLB.511409.60	97.0	-	T. cruzi
TcChr12-S	433993	434045	TcCLB.511409.70	76.0	-	T. cruzi
TcChr12-S	435062	435185	TcCLB.503689.4	84.0	-	T. cruzi
TcChr12-S	437057	437187	TcCLB.503689.10	82.0	-	T. cruzi
TcChr12-S	437864	437917	TcCLB.503689.20	87.0	-	T. cruzi
TcChr12-S	439590	439639	TcCLB.503689.30	93.0	-	T. cruzi
TcChr12-S	440383	440407	TcCLB.503689.34	91.0	-	T. cruzi
TcChr12-S	446243	446251	TcCLB.511411.8	95.0	-	T. cruzi
TcChr12-S	447776	447796	TcCLB.511411.16	91.0	-	T. cruzi
TcChr12-S	449880	449888	TcCLB.511411.24	92.0	-	T. cruzi
TcChr12-S	453266	453338	TcCLB.511411.30	100.0	-	T. cruzi
TcChr12-S	461908	461911	TcCLB.419043.10	95.0	-	T. cruzi
TcChr12-S	465334	465981	TcCLB.511413.11	47.0	+	T. cruzi
TcChr12-S	470165	470269	TcCLB.511413.19	66.0	+	T. cruzi
TcChr12-S	475343	475452	TcCLB.508991.30	63.0	+	T. cruzi
TcChr13-S	16148	17562	TcCLB.510165.110	74.0	-	T. cruzi
TcChr13-S	20469	21367	TcCLB.510165.90	70.0	-	T. cruzi
TcChr13-S	23505	23554	TcCLB.510165.70	63.0	-	T. cruzi
TcChr13-S	25070	25180	TcCLB.510165.60	79.0	-	T. cruzi
TcChr13-S	27121	27128	TcCLB.510165.54	91.0	-	T. cruzi
TcChr13-S	28175	28207	TcCLB.510165.50	93.0	-	T. cruzi
TcChr13-S	30173	30213	TcCLB.510165.40	88.0	-	T. cruzi
TcChr13-S	32918	33083	TcCLB.510165.30	85.0	-	T. cruzi
TcChr13-S	34153	34159	TcCLB.510165.20	94.0	-	T. cruzi
TcChr13-S	38942	39034	TcCLB.508085.20	32.0	-	T. cruzi
TcChr13-S	143403	143771	TcCLB.508321.11	25.0	-	T. cruzi
TcChr13-S	144638	145899	TcCLB.508321.21	86.0	-	T. cruzi
TcChr13-S	146490	146678	TcCLB.508321.30	71.0	-	T. cruzi
TcChr13-S	150939	151013	TcCLB.508321.40	91.0	-	T. cruzi
TcChr13-S	152773	152916	TcCLB.508321.50	71.0	-	T. cruzi
TcChr13-S	158541	158710	TcCLB.506857.10	65.0	-	T. cruzi
TcChr13-S	159961	160081	TcCLB.506857.20	89.0	-	T. cruzi
TcChr13-S	161921	161970	TcCLB.506857.30	91.0	-	T. cruzi
TcChr13-S	163447	163493	TcCLB.506857.40	92.0	-	T. cruzi
TcChr13-S	166259	166485	TcCLB.506857.50	87.0	-	T. cruzi
TcChr13-S	168037	168249	TcCLB.506857.60	68.0	-	T. cruzi
TcChr13-S	173436	173580	TcCLB.506857.80	76.0	-	T. cruzi
TcChr13-S	176134	176248	TcCLB.506857.90	89.0	-	T. cruzi
TcChr13-S	177244	177674	TcCLB.506857.100	85.0	-	T. cruzi
TcChr13-S	179208	179288	TcCLB.506857.110	91.0	-	T. cruzi
TcChr13-S	180543	181414	TcCLB.506859.4	33.0	-	T. cruzi
TcChr13-S	182204	182400	TcCLB.506859.10	90.0	-	T. cruzi
TcChr13-S	184159	184421	TcCLB.506859.20	79.0	-	T. cruzi
TcChr13-S	186614	186743	TcCLB.506859.30	89.0	-	T. cruzi
TcChr13-S	190456	190530	TcCLB.506859.49	96.0	-	T. cruzi
TcChr13-S	192519	192867	TcCLB.506859.70	91.0	-	T. cruzi
TcChr13-S	195871	196271	TcCLB.506859.80	92.0	-	T. cruzi
TcChr13-S	197180	197381	TcCLB.506859.90	83.0	-	T. cruzi
TcChr13-S	198019	198055	TcCLB.506859.100	92.0	-	T. cruzi
TcChr13-S	199784	199811	TcCLB.506859.110	89.0	-	T. cruzi
TcChr13-S	201793	201814	TcCLB.506859.120	90.0	-	T. cruzi
TcChr13-S	202882	202905	TcCLB.506859.130	77.0	-	T. cruzi
TcChr13-S	207512	207576	TcCLB.506859.150	87.0	-	T. cruzi
TcChr13-S	210447	210476	TcCLB.506859.160	92.0	-	T. cruzi
TcChr13-S	214289	214420	TcCLB.506859.170	77.0	-	T. cruzi
TcChr13-S	216857	216995	TcCLB.506859.180	94.0	-	T. cruzi
TcChr13-S	224113	226661	TcCLB.506859.204	86.0	-	T. cruzi
TcChr13-S	237501	238097	TcCLB.506859.240	37.0	-	T. cruzi
TcChr13-S	238821	238875	TcCLB.506859.249	93.0	-	T. cruzi
TcChr13-S	243252	243270	TcCLB.510523.10	86.0	-	T. cruzi
TcChr13-S	244473	244490	TcCLB.510523.20	88.0	-	T. cruzi
TcChr13-S	244933	244962	TcCLB.510523.29	95.0	+	T. cruzi
TcChr13-S	245818	245851	TcCLB.510525.10	71.0	+	T. cruzi
TcChr13-S	248249	248318	TcCLB.510525.20	87.0	+	T. cruzi
TcChr13-S	249492	249531	TcCLB.510525.30	97.0	+	T. cruzi
TcChr13-S	251133	251191	TcCLB.510525.40	88.0	+	T. cruzi
TcChr13-S	252381	252437	TcCLB.510525.50	85.0	+	T. cruzi
TcChr13-S	254971	255516	TcCLB.510525.60	86.0	+	T. cruzi
TcChr13-S	256950	257086	TcCLB.510525.70	83.0	+	T. cruzi
TcChr13-S	258292	258349	TcCLB.510525.80	91.0	+	T. cruzi
TcChr13-S	259804	259872	TcCLB.510525.100	91.0	+	T. cruzi
TcChr13-S	261282	261321	TcCLB.510525.120	90.0	+	T. cruzi
TcChr13-S	263634	263642	TcCLB.510525.130	86.0	+	T. cruzi
TcChr13-S	265385	265446	TcCLB.510525.139	86.0	+	T. cruzi
TcChr13-S	268145	268213	TcCLB.510527.9	74.0	+	T. cruzi
TcChr13-S	274086	274153	TcCLB.503853.10	88.0	+	T. cruzi
TcChr13-S	277835	277959	TcCLB.510529.10	90.0	+	T. cruzi
TcChr13-S	279308	279539	TcCLB.510529.20	73.0	+	T. cruzi
TcChr13-S	283349	283404	TcCLB.510529.30	93.0	+	T. cruzi
TcChr13-S	287292	287697	TcCLB.510529.39	82.0	+	T. cruzi
TcChr13-S	289754	289821	TcCLB.510531.10	96.0	+	T. cruzi
TcChr13-S	292214	292435	TcCLB.510531.20	75.0	+	T. cruzi
TcChr13-S	294182	294628	TcCLB.510531.30	84.0	+	T. cruzi
TcChr13-S	298095	298122	TcCLB.510531.40	94.0	+	T. cruzi
TcChr13-S	300347	300761	TcCLB.510531.50	77.0	+	T. cruzi
TcChr13-S	303991	304205	TcCLB.510531.54	72.0	+	T. cruzi
TcChr13-S	304904	305359	TcCLB.510531.60	76.0	+	T. cruzi
TcChr13-S	309213	309474	TcCLB.510531.70	80.0	+	T. cruzi
TcChr13-S	310306	310389	TcCLB.510531.90	94.0	+	T. cruzi
TcChr13-S	312916	312972	TcCLB.510531.100	92.0	+	T. cruzi
TcChr13-S	316344	316738	TcCLB.510531.109	82.0	+	T. cruzi
TcChr13-S	332670	332757	TcCLB.510533.20	88.0	+	T. cruzi
TcChr13-S	335138	335166	TcCLB.510533.40	93.0	+	T. cruzi
TcChr13-S	337141	337142	TcCLB.510533.50	81.0	+	T. cruzi
TcChr13-S	339537	339555	TcCLB.510533.60	92.0	+	T. cruzi
TcChr13-S	340852	340908	TcCLB.510533.70	91.0	+	T. cruzi
TcChr13-S	343213	343300	TcCLB.510533.80	76.0	+	T. cruzi
TcChr13-S	347294	347452	TcCLB.510533.100	91.0	+	T. cruzi
TcChr13-S	350829	350909	TcCLB.510533.110	91.0	-	T. cruzi
TcChr13-S	353683	353841	TcCLB.510533.120	90.0	-	T. cruzi
TcChr13-S	356468	356704	TcCLB.510533.130	84.0	-	T. cruzi
TcChr13-S	361199	361250	TcCLB.510533.150	74.0	-	T. cruzi
TcChr13-S	364157	364231	TcCLB.510533.160	84.0	-	T. cruzi
TcChr13-S	366676	366891	TcCLB.510533.170	84.0	-	T. cruzi
TcChr13-S	370758	370789	TcCLB.510533.190	83.0	-	T. cruzi
TcChr13-S	381909	382791	TcCLB.510533.210	77.0	-	T. cruzi
TcChr13-S	385386	385539	TcCLB.510533.220	83.0	-	T. cruzi
TcChr13-S	389170	389223	TcCLB.508323.9	95.0	-	T. cruzi
TcChr13-S	391619	391784	TcCLB.508323.20	92.0	-	T. cruzi
TcChr13-S	393251	393499	TcCLB.508323.30	88.0	-	T. cruzi
TcChr13-S	394702	394707	TcCLB.508323.40	86.0	-	T. cruzi
TcChr13-S	396271	396327	TcCLB.508323.50	74.0	-	T. cruzi
TcChr13-S	397024	397122	TcCLB.508323.60	90.0	-	T. cruzi
TcChr13-S	397968	398095	TcCLB.508323.70	84.0	-	T. cruzi
TcChr13-S	399140	399153	TcCLB.508323.80	95.0	-	T. cruzi
TcChr13-S	399845	400127	TcCLB.508323.84	87.0	-	T. cruzi
TcChr13-S	402949	402993	TcCLB.508323.90	76.0	-	T. cruzi
TcChr13-S	403815	403858	TcCLB.508323.94	92.0	-	T. cruzi
TcChr13-S	405013	405048	TcCLB.508323.100	86.0	-	T. cruzi
TcChr13-S	406603	406702	TcCLB.508323.110	78.0	-	T. cruzi
TcChr13-S	407663	407780	TcCLB.508323.120	74.0	-	T. cruzi
TcChr13-S	416896	416901	TcCLB.508323.190	88.0	+	T. cruzi
TcChr13-S	418204	418244	TcCLB.508323.199	86.0	+	T. cruzi
TcChr13-S	422873	422978	TcCLB.506861.20	81.0	+	T. cruzi
TcChr13-S	425005	425021	TcCLB.506861.30	90.0	+	T. cruzi
TcChr13-S	425846	425877	TcCLB.506861.39	91.0	+	T. cruzi
TcChr13-S	426842	426917	TcCLB.506863.10	91.0	+	T. cruzi
TcChr13-S	430328	430407	TcCLB.506863.20	96.0	+	T. cruzi
TcChr13-S	431800	431874	TcCLB.506863.30	78.0	+	T. cruzi
TcChr13-S	434362	434391	TcCLB.506863.40	78.0	+	T. cruzi
TcChr13-S	435643	435727	TcCLB.506863.50	82.0	+	T. cruzi
TcChr13-S	439226	439392	TcCLB.506863.70	73.0	+	T. cruzi
TcChr13-S	443923	445044	TcCLB.506863.80	90.0	+	T. cruzi
TcChr13-S	448673	450246	TcCLB.510535.10	67.0	+	T. cruzi
TcChr13-S	452955	453099	TcCLB.510535.20	71.0	+	T. cruzi
TcChr13-S	461421	461453	TcCLB.510535.30	93.0	+	T. cruzi
TcChr13-S	463122	463153	TcCLB.510535.40	89.0	+	T. cruzi
TcChr13-S	464981	464984	TcCLB.510535.50	90.0	+	T. cruzi
TcChr13-S	466211	466332	TcCLB.510535.60	93.0	+	T. cruzi
TcChr13-S	468016	468124	TcCLB.510535.64	90.0	+	T. cruzi
TcChr13-S	469050	469148	TcCLB.510535.70	84.0	+	T. cruzi
TcChr13-S	471289	471334	TcCLB.510535.80	90.0	+	T. cruzi
TcChr13-S	472450	472451	TcCLB.510535.90	98.0	+	T. cruzi
TcChr13-S	473015	473173	TcCLB.510535.100	90.0	+	T. cruzi
TcChr13-S	476481	476585	TcCLB.510535.109	84.0	+	T. cruzi
TcChr13-S	479844	480061	TcCLB.508325.30	67.0	+	T. cruzi
TcChr13-S	491310	494065	TcCLB.508325.60	64.0	+	T. cruzi
TcChr13-S	500844	500944	TcCLB.508325.80	76.0	+	T. cruzi
TcChr13-S	503355	503605	TcCLB.508325.90	17.0	+	T. cruzi
TcChr13-S	506978	508706	TcCLB.508325.130	33.0	+	T. cruzi
TcChr13-S	509943	510031	TcCLB.508325.150	74.0	+	T. cruzi
TcChr13-S	514623	514705	TcCLB.508325.160	88.0	+	T. cruzi
TcChr13-S	518374	518894	TcCLB.508325.180	81.0	+	T. cruzi
TcChr13-S	526359	527257	TcCLB.508325.220	69.0	+	T. cruzi
TcChr13-S	531324	531415	TcCLB.508325.230	72.0	+	T. cruzi
TcChr13-S	537819	537907	TcCLB.508325.250	75.0	+	T. cruzi
TcChr13-S	542007	542010	TcCLB.508325.270	80.0	+	T. cruzi
TcChr13-S	545109	545197	TcCLB.508325.290	72.0	+	T. cruzi
TcChr13-S	548445	551026	TcCLB.508325.300	57.0	+	T. cruzi
TcChr13-S	552280	552835	TcCLB.508325.310	43.0	+	T. cruzi
TcChr13-S	554501	554590	TcCLB.508325.340	82.0	+	T. cruzi
TcChr14-S	37845	37877	TcCLB.504127.20	53.0	-	T. cruzi
TcChr14-S	39448	40182	TcCLB.504127.10	39.0	-	T. cruzi
TcChr14-S	43013	43295	TcCLB.506239.10	83.0	-	T. cruzi
TcChr14-S	45539	45561	TcCLB.506239.20	90.0	-	T. cruzi
TcChr14-S	47932	48246	TcCLB.506239.30	83.0	-	T. cruzi
TcChr14-S	51324	51795	TcCLB.506239.40	77.0	-	T. cruzi
TcChr14-S	54137	54143	TcCLB.506239.50	89.0	-	T. cruzi
TcChr14-S	58234	58267	TcCLB.506181.150	93.0	-	T. cruzi
TcChr14-S	61847	62100	TcCLB.506181.140	82.0	-	T. cruzi
TcChr14-S	64693	64718	TcCLB.506181.130	65.0	-	T. cruzi
TcChr14-S	65711	65723	TcCLB.506181.120	82.0	-	T. cruzi
TcChr14-S	66820	66900	TcCLB.506181.110	74.0	-	T. cruzi
TcChr14-S	68264	68275	TcCLB.506181.104	91.0	-	T. cruzi
TcChr14-S	69112	69168	TcCLB.506181.97	89.0	-	T. cruzi
TcChr14-S	71952	72025	TcCLB.506181.80	93.0	-	T. cruzi
TcChr14-S	78133	78236	TcCLB.506181.70	68.0	-	T. cruzi
TcChr14-S	79119	79150	TcCLB.506181.59	87.0	-	T. cruzi
TcChr14-S	82512	82558	TcCLB.506181.40	95.0	-	T. cruzi
TcChr14-S	83612	83649	TcCLB.506181.30	87.0	-	T. cruzi
TcChr14-S	89543	89630	TcCLB.506181.10	88.0	-	T. cruzi
TcChr14-S	90779	90792	TcCLB.509625.30	82.0	-	T. cruzi
TcChr14-S	98333	98381	TcCLB.506179.59	78.0	-	T. cruzi
TcChr14-S	99900	100098	TcCLB.506179.50	84.0	-	T. cruzi
TcChr14-S	102475	102485	TcCLB.506179.40	87.0	-	T. cruzi
TcChr14-S	104592	104868	TcCLB.506179.30	56.0	-	T. cruzi
TcChr14-S	107492	107588	TcCLB.506179.20	94.0	-	T. cruzi
TcChr14-S	111129	112154	TcCLB.506179.10	63.0	-	T. cruzi
TcChr14-S	126212	126248	TcCLB.504089.70	94.0	+	T. cruzi
TcChr14-S	126880	126956	TcCLB.504089.60	87.0	+	T. cruzi
TcChr14-S	127602	127612	TcCLB.504089.54	86.0	+	T. cruzi
TcChr14-S	131148	131217	TcCLB.504089.50	95.0	+	T. cruzi
TcChr14-S	133575	133712	TcCLB.504089.40	87.0	+	T. cruzi
TcChr14-S	135962	136086	TcCLB.504089.30	72.0	+	T. cruzi
TcChr14-S	139040	139055	TcCLB.504089.14	90.0	+	T. cruzi
TcChr14-S	144527	144673	TcCLB.506227.240	72.0	+	T. cruzi
TcChr14-S	149064	149113	TcCLB.506227.230	90.0	+	T. cruzi
TcChr14-S	150192	150198	TcCLB.506227.220	93.0	+	T. cruzi
TcChr14-S	152049	152133	TcCLB.506227.210	91.0	+	T. cruzi
TcChr14-S	153290	153398	TcCLB.506227.205	70.0	+	T. cruzi
TcChr14-S	154757	154875	TcCLB.506227.200	82.0	+	T. cruzi
TcChr14-S	158146	158396	TcCLB.506227.180	90.0	+	T. cruzi
TcChr14-S	159350	159404	TcCLB.506227.170	90.0	+	T. cruzi
TcChr14-S	160649	160711	TcCLB.506227.160	81.0	+	T. cruzi
TcChr14-S	162655	162717	TcCLB.506227.150	91.0	+	T. cruzi
TcChr14-S	165930	166395	TcCLB.506227.140	91.0	+	T. cruzi
TcChr14-S	167920	167989	TcCLB.506227.130	79.0	+	T. cruzi
TcChr14-S	171383	171527	TcCLB.506227.120	75.0	+	T. cruzi
TcChr14-S	175008	175034	TcCLB.506227.110	90.0	+	T. cruzi
TcChr14-S	176089	176091	TcCLB.506227.100	97.0	+	T. cruzi
TcChr14-S	177046	177186	TcCLB.506227.90	86.0	+	T. cruzi
TcChr14-S	178567	178623	TcCLB.506227.80	89.0	+	T. cruzi
TcChr14-S	184233	184299	TcCLB.506227.50	90.0	+	T. cruzi
TcChr14-S	186104	186124	TcCLB.506227.40	88.0	+	T. cruzi
TcChr14-S	187201	187229	TcCLB.506227.30	90.0	+	T. cruzi
TcChr14-S	189171	189205	TcCLB.506227.20	90.0	+	T. cruzi
TcChr14-S	190921	191055	TcCLB.506227.10	89.0	+	T. cruzi
TcChr14-S	197134	197167	TcCLB.509993.10	87.0	+	T. cruzi
TcChr14-S	199472	199490	TcCLB.509993.20	46.0	+	T. cruzi
TcChr14-S	200482	200503	TcCLB.509993.31	66.0	+	T. cruzi
TcChr14-S	201940	201958	TcCLB.509993.40	87.0	+	T. cruzi
TcChr14-S	204205	204223	TcCLB.509993.60	51.0	+	T. cruzi
TcChr14-S	206132	206150	TcCLB.459793.10	50.0	+	T. cruzi
TcChr14-S	206992	207002	TcCLB.459793.20	73.0	+	T. cruzi
TcChr14-S	233778	233882	TcCLB.506737.140	88.0	+	T. cruzi
TcChr14-S	236239	236262	TcCLB.506737.135	89.0	+	T. cruzi
TcChr14-S	237655	237673	TcCLB.506737.128	51.0	+	T. cruzi
TcChr14-S	238583	238593	TcCLB.506737.121	83.0	+	T. cruzi
TcChr14-S	239914	239947	TcCLB.506737.114	84.0	+	T. cruzi
TcChr14-S	240784	240794	TcCLB.506737.107	83.0	+	T. cruzi
TcChr14-S	241741	241776	TcCLB.506737.100	92.0	+	T. cruzi
TcChr14-S	242495	242582	TcCLB.506737.90	75.0	+	T. cruzi
TcChr14-S	245901	246214	TcCLB.506737.81	77.0	+	T. cruzi
TcChr14-S	248977	249071	TcCLB.506737.70	87.0	-	T. cruzi
TcChr14-S	249933	249948	TcCLB.506737.60	79.0	-	T. cruzi
TcChr14-S	252045	252259	TcCLB.506737.50	75.0	-	T. cruzi
TcChr14-S	256396	256454	TcCLB.506737.40	91.0	-	T. cruzi
TcChr14-S	258518	258605	TcCLB.506737.30	70.0	-	T. cruzi
TcChr14-S	260751	260810	TcCLB.506737.20	75.0	-	T. cruzi
TcChr14-S	262791	262803	TcCLB.506737.10	78.0	-	T. cruzi
TcChr14-S	265655	266171	TcCLB.506735.80	93.0	-	T. cruzi
TcChr14-S	272796	273027	TcCLB.506735.70	74.0	-	T. cruzi
TcChr14-S	273801	273836	TcCLB.506735.60	93.0	-	T. cruzi
TcChr14-S	277639	277646	TcCLB.506735.50	90.0	-	T. cruzi
TcChr14-S	280841	281059	TcCLB.506735.40	75.0	-	T. cruzi
TcChr14-S	283631	283743	TcCLB.506735.30	97.0	-	T. cruzi
TcChr14-S	285119	285186	TcCLB.506735.20	91.0	-	T. cruzi
TcChr14-S	287352	288251	TcCLB.506735.10	59.0	-	T. cruzi
TcChr14-S	292073	292075	TcCLB.506733.140	93.0	-	T. cruzi
TcChr14-S	294871	294976	TcCLB.506733.130	86.0	-	T. cruzi
TcChr14-S	296197	296293	TcCLB.506733.120	95.0	-	T. cruzi
TcChr14-S	297442	297583	TcCLB.506733.110	85.0	-	T. cruzi
TcChr14-S	299080	299100	TcCLB.506733.100	87.0	-	T. cruzi
TcChr14-S	301668	301722	TcCLB.506733.90	83.0	-	T. cruzi
TcChr14-S	305755	305981	TcCLB.506733.80	68.0	-	T. cruzi
TcChr14-S	307007	307208	TcCLB.506733.70	88.0	-	T. cruzi
TcChr14-S	311446	311685	TcCLB.506733.50	81.0	-	T. cruzi
TcChr14-S	313772	314126	TcCLB.506733.40	64.0	-	T. cruzi
TcChr14-S	316126	316353	TcCLB.506733.30	85.0	-	T. cruzi
TcChr14-S	321231	321480	TcCLB.506733.20	70.0	-	T. cruzi
TcChr14-S	323385	323421	TcCLB.506733.10	88.0	-	T. cruzi
TcChr14-S	325205	325224	TcCLB.511045.10	82.0	-	T. cruzi
TcChr14-S	326153	326187	TcCLB.511045.20	90.0	-	T. cruzi
TcChr14-S	328092	328106	TcCLB.511045.29	92.0	-	T. cruzi
TcChr14-S	333871	334027	TcCLB.511045.50	93.0	-	T. cruzi
TcChr14-S	336011	336271	TcCLB.421619.10	85.0	-	T. cruzi
TcChr14-S	344246	344844	TcCLB.504101.50	83.0	-	T. cruzi
TcChr14-S	352052	354457	TcCLB.511047.20	87.0	-	T. cruzi
TcChr14-S	356635	356743	TcCLB.511047.40	88.0	-	T. cruzi
TcChr14-S	359009	359339	TcCLB.511047.50	87.0	-	T. cruzi
TcChr14-S	368516	368533	TcCLB.511049.20	57.0	-	T. cruzi
TcChr14-S	369203	369299	TcCLB.511049.30	73.0	-	T. cruzi
TcChr14-S	373606	373707	TcCLB.511049.40	96.0	-	T. cruzi
TcChr14-S	377727	378101	TcCLB.504087.10	56.0	-	T. cruzi
TcChr14-S	392342	392716	TcCLB.503821.19	89.0	-	T. cruzi
TcChr14-S	393222	393473	TcCLB.503821.10	81.0	-	T. cruzi
TcChr14-S	396330	396385	TcCLB.508731.9	95.0	-	T. cruzi
TcChr14-S	398866	399034	TcCLB.508731.30	89.0	-	T. cruzi
TcChr14-S	402003	402129	TcCLB.508731.50	97.0	-	T. cruzi
TcChr14-S	405410	405601	TcCLB.508731.60	82.0	-	T. cruzi
TcChr14-S	408232	408394	TcCLB.511051.10	86.0	-	T. cruzi
TcChr14-S	409293	409310	TcCLB.511051.20	98.0	-	T. cruzi
TcChr14-S	411897	412046	TcCLB.511051.30	91.0	-	T. cruzi
TcChr14-S	413129	413150	TcCLB.511051.39	93.0	-	T. cruzi
TcChr14-S	414223	414233	TcCLB.511051.50	93.0	-	T. cruzi
TcChr14-S	416993	417030	TcCLB.511051.59	68.0	-	T. cruzi
TcChr14-S	420879	420935	TcCLB.511051.70	94.0	-	T. cruzi
TcChr14-S	423092	423122	TcCLB.511051.80	88.0	-	T. cruzi
TcChr14-S	428786	428870	TcCLB.504011.30	47.0	+	T. cruzi
TcChr14-S	431856	431878	TcCLB.504011.40	89.0	-	T. cruzi
TcChr14-S	433334	433517	TcCLB.504011.60	69.0	-	T. cruzi
TcChr14-S	434243	434387	TcCLB.504011.70	85.0	-	T. cruzi
TcChr14-S	436639	436689	TcCLB.504011.80	86.0	-	T. cruzi
TcChr14-S	448183	449822	TcCLB.507631.20	80.0	-	T. cruzi
TcChr14-S	455127	455214	TcCLB.507629.39	74.0	-	T. cruzi
TcChr14-S	458699	458717	TcCLB.507629.30	89.0	-	T. cruzi
TcChr14-S	461779	462326	TcCLB.507629.20	75.0	-	T. cruzi
TcChr14-S	464650	464690	TcCLB.507629.10	90.0	-	T. cruzi
TcChr14-S	467527	467654	TcCLB.507099.140	75.0	-	T. cruzi
TcChr14-S	468773	468777	TcCLB.507099.130	89.0	-	T. cruzi
TcChr14-S	471082	471354	TcCLB.507099.120	85.0	-	T. cruzi
TcChr14-S	477170	477544	TcCLB.507099.110	64.0	-	T. cruzi
TcChr14-S	478323	478559	TcCLB.507099.100	80.0	-	T. cruzi
TcChr14-S	480212	480420	TcCLB.507099.90	87.0	-	T. cruzi
TcChr14-S	488378	488721	TcCLB.507099.80	58.0	-	T. cruzi
TcChr14-S	492193	492213	TcCLB.507099.70	81.0	-	T. cruzi
TcChr14-S	495404	495450	TcCLB.507099.50	92.0	-	T. cruzi
TcChr14-S	509119	509501	TcCLB.507099.40	68.0	-	T. cruzi
TcChr14-S	510576	510633	TcCLB.507099.30	89.0	-	T. cruzi
TcChr14-S	512361	512398	TcCLB.507099.20	94.0	-	T. cruzi
TcChr14-S	515581	515623	TcCLB.507099.10	99.0	-	T. cruzi
TcChr14-S	521456	521917	TcCLB.509591.60	85.0	-	T. cruzi
TcChr14-S	522954	522998	TcCLB.509591.50	93.0	-	T. cruzi
TcChr14-S	526529	526611	TcCLB.509591.40	91.0	-	T. cruzi
TcChr14-S	527893	527924	TcCLB.509591.30	96.0	-	T. cruzi
TcChr14-S	531222	531459	TcCLB.509591.20	70.0	-	T. cruzi
TcChr14-S	532866	532934	TcCLB.509591.10	99.0	-	T. cruzi
TcChr14-S	537123	537511	TcCLB.509589.50	72.0	-	T. cruzi
TcChr14-S	541975	542150	TcCLB.509589.40	90.0	-	T. cruzi
TcChr14-S	545598	545843	TcCLB.509589.30	88.0	-	T. cruzi
TcChr14-S	548381	548468	TcCLB.509589.20	95.0	-	T. cruzi
TcChr14-S	563443	563557	TcCLB.509583.19	87.0	-	T. cruzi
TcChr14-S	565626	565656	TcCLB.509583.10	91.0	-	T. cruzi
TcChr14-S	567882	569911	TcCLB.509581.50	71.0	-	T. cruzi
TcChr14-S	571684	571734	TcCLB.509581.35	71.0	+	T. cruzi
TcChr14-S	574195	574409	TcCLB.509581.20	71.0	+	T. cruzi
TcChr14-S	576040	578018	TcCLB.509581.10	69.0	+	T. cruzi
TcChr14-S	586092	586128	TcCLB.509581.5	45.0	+	T. cruzi
TcChr15-S	1700	1793	TcCLB.506713.80	59.0	-	T. cruzi
TcChr15-S	8015	8051	TcCLB.506713.70	91.0	-	T. cruzi
TcChr15-S	10386	10428	TcCLB.506713.40	86.0	-	T. cruzi
TcChr15-S	13185	13222	TcCLB.506713.30	89.0	-	T. cruzi
TcChr15-S	13855	13859	TcCLB.506713.24	50.0	-	T. cruzi
TcChr15-S	14924	14976	TcCLB.506713.20	87.0	-	T. cruzi
TcChr15-S	17080	17084	TcCLB.509231.5	93.0	-	T. cruzi
TcChr15-S	20427	20723	TcCLB.509231.10	85.0	-	T. cruzi
TcChr15-S	22992	23304	TcCLB.509231.20	71.0	-	T. cruzi
TcChr15-S	24106	24160	TcCLB.509231.23	89.0	-	T. cruzi
TcChr15-S	26500	26540	TcCLB.509231.26	94.0	-	T. cruzi
TcChr15-S	27420	28187	TcCLB.509231.30	77.0	-	T. cruzi
TcChr15-S	29135	29598	TcCLB.509231.39	83.0	-	T. cruzi
TcChr15-S	30987	31004	TcCLB.509231.50	69.0	-	T. cruzi
TcChr15-S	33487	33961	TcCLB.511867.10	93.0	-	T. cruzi
TcChr15-S	37289	37316	TcCLB.511867.30	87.0	-	T. cruzi
TcChr15-S	38047	38109	TcCLB.511867.40	93.0	-	T. cruzi
TcChr15-S	39776	39890	TcCLB.511867.50	93.0	-	T. cruzi
TcChr15-S	41286	41329	TcCLB.511867.60	82.0	-	T. cruzi
TcChr15-S	42940	42975	TcCLB.511867.70	77.0	-	T. cruzi
TcChr15-S	44594	44750	TcCLB.511867.80	68.0	-	T. cruzi
TcChr15-S	46006	46069	TcCLB.511867.90	98.0	-	T. cruzi
TcChr15-S	46861	46871	TcCLB.511867.100	91.0	-	T. cruzi
TcChr15-S	48386	48483	TcCLB.511867.110	90.0	-	T. cruzi
TcChr15-S	49878	49894	TcCLB.511867.120	98.0	-	T. cruzi
TcChr15-S	54151	54831	TcCLB.511867.130	89.0	-	T. cruzi
TcChr15-S	55821	55864	TcCLB.511867.140	42.0	-	T. cruzi
TcChr15-S	56487	56527	TcCLB.511867.150	89.0	+	T. cruzi
TcChr15-S	58132	58154	TcCLB.511867.160	88.0	+	T. cruzi
TcChr15-S	60229	60310	TcCLB.511867.180	87.0	+	T. cruzi
TcChr15-S	61702	61875	TcCLB.511867.190	88.0	+	T. cruzi
TcChr15-S	63876	63922	TcCLB.511867.200	82.0	+	T. cruzi
TcChr15-S	68367	68650	TcCLB.511867.209	90.0	+	T. cruzi
TcChr15-S	76060	76124	TcCLB.511871.10	91.0	+	T. cruzi
TcChr15-S	76860	77018	TcCLB.511871.20	81.0	+	T. cruzi
TcChr15-S	78877	79109	TcCLB.511871.30	87.0	+	T. cruzi
TcChr15-S	81582	81709	TcCLB.511871.34	91.0	+	T. cruzi
TcChr15-S	82531	82577	TcCLB.511871.40	90.0	+	T. cruzi
TcChr15-S	83926	83972	TcCLB.511871.60	70.0	+	T. cruzi
TcChr15-S	86434	86531	TcCLB.511871.70	86.0	+	T. cruzi
TcChr15-S	88747	88764	TcCLB.511871.80	92.0	+	T. cruzi
TcChr15-S	89950	90160	TcCLB.511871.90	92.0	+	T. cruzi
TcChr15-S	93462	93600	TcCLB.511871.100	87.0	+	T. cruzi
TcChr15-S	95918	96090	TcCLB.511871.110	86.0	+	T. cruzi
TcChr15-S	98042	99240	TcCLB.511871.120	23.0	+	T. cruzi
TcChr15-S	101598	101635	TcCLB.511871.130	86.0	+	T. cruzi
TcChr15-S	104453	104539	TcCLB.511871.150	75.0	+	T. cruzi
TcChr15-S	108273	109112	TcCLB.511871.170	44.0	+	T. cruzi
TcChr15-S	116784	116877	TcCLB.511873.10	67.0	+	T. cruzi
TcChr15-S	120604	120918	TcCLB.511873.20	70.0	+	T. cruzi
TcChr15-S	124611	124663	TcCLB.511873.41	52.0	+	T. cruzi
TcChr15-S	130264	130941	TcCLB.511875.20	84.0	+	T. cruzi
TcChr15-S	134207	134686	TcCLB.511875.25	69.0	+	T. cruzi
TcChr15-S	135202	135240	TcCLB.511875.29	36.0	+	T. cruzi
TcChr15-S	136665	136721	TcCLB.511875.40	72.0	+	T. cruzi
TcChr15-S	138918	139023	TcCLB.511875.50	65.0	+	T. cruzi
TcChr15-S	141091	141201	TcCLB.511875.64	78.0	+	T. cruzi
TcChr15-S	142704	142737	TcCLB.511875.70	51.0	+	T. cruzi
TcChr15-S	143653	143697	TcCLB.511875.80	76.0	+	T. cruzi
TcChr15-S	146816	147581	TcCLB.511875.110	69.0	+	T. cruzi
TcChr15-S	150823	150869	TcCLB.511875.123	78.0	+	T. cruzi
TcChr15-S	151835	151848	TcCLB.511877.10	42.0	+	T. cruzi
TcChr15-S	154182	154220	TcCLB.511877.20	75.0	+	T. cruzi
TcChr15-S	155725	155781	TcCLB.511877.30	74.0	+	T. cruzi
TcChr15-S	263869	263905	TcCLB.509233.20	86.0	+	T. cruzi
TcChr15-S	268682	268705	TcCLB.509233.40	91.0	-	T. cruzi
TcChr15-S	270539	270539	TcCLB.509233.50	95.0	-	T. cruzi
TcChr15-S	272676	272841	TcCLB.509233.60	81.0	-	T. cruzi
TcChr15-S	276342	276603	TcCLB.509233.70	51.0	-	T. cruzi
TcChr15-S	278607	278617	TcCLB.509233.80	89.0	-	T. cruzi
TcChr15-S	290291	290507	TcCLB.509233.120	68.0	-	T. cruzi
TcChr15-S	291475	291809	TcCLB.509233.140	75.0	-	T. cruzi
TcChr15-S	292875	292905	TcCLB.509233.150	99.0	-	T. cruzi
TcChr15-S	294688	295283	TcCLB.509233.160	74.0	-	T. cruzi
TcChr15-S	297010	297393	TcCLB.509233.170	93.0	-	T. cruzi
TcChr15-S	300476	300578	TcCLB.509233.180	94.0	-	T. cruzi
TcChr15-S	301558	301619	TcCLB.509233.190	93.0	-	T. cruzi
TcChr15-S	304538	304599	TcCLB.509233.200	97.0	-	T. cruzi
TcChr15-S	306453	306661	TcCLB.509233.210	73.0	-	T. cruzi
TcChr15-S	311348	311548	TcCLB.509233.220	67.0	-	T. cruzi
TcChr15-S	315373	315386	TcCLB.509233.230	75.0	-	T. cruzi
TcChr15-S	319756	319954	TcCLB.509451.24	72.0	-	T. cruzi
TcChr15-S	323791	323915	TcCLB.509451.50	71.0	-	T. cruzi
TcChr15-S	331562	331715	TcCLB.503813.10	84.0	-	T. cruzi
TcChr15-S	334916	335011	TcCLB.503813.20	70.0	-	T. cruzi
TcChr15-S	337116	337193	TcCLB.509453.4	78.0	-	T. cruzi
TcChr15-S	339110	339263	TcCLB.509453.10	88.0	-	T. cruzi
TcChr15-S	340141	340168	TcCLB.509453.20	86.0	-	T. cruzi
TcChr15-S	341038	341066	TcCLB.509453.30	95.0	-	T. cruzi
TcChr15-S	341714	341767	TcCLB.509453.40	92.0	-	T. cruzi
TcChr15-S	343463	343808	TcCLB.509453.50	85.0	-	T. cruzi
TcChr15-S	345711	346026	TcCLB.509453.60	83.0	-	T. cruzi
TcChr15-S	350691	351080	TcCLB.509453.70	57.0	-	T. cruzi
TcChr15-S	353896	354092	TcCLB.509453.79	85.0	-	T. cruzi
TcChr15-S	365962	366098	TcCLB.509455.9	51.0	-	T. cruzi
TcChr15-S	371243	371264	TcCLB.509455.30	91.0	-	T. cruzi
TcChr15-S	372173	372257	TcCLB.509455.40	92.0	-	T. cruzi
TcChr15-S	373567	373594	TcCLB.509455.50	83.0	-	T. cruzi
TcChr15-S	375453	375494	TcCLB.509455.60	93.0	-	T. cruzi
TcChr15-S	377766	378398	TcCLB.509455.70	40.0	-	T. cruzi
TcChr15-S	379888	379944	TcCLB.509455.80	91.0	-	T. cruzi
TcChr15-S	382526	382874	TcCLB.509455.90	85.0	-	T. cruzi
TcChr15-S	384288	384392	TcCLB.509455.100	66.0	-	T. cruzi
TcChr15-S	385462	385670	TcCLB.509455.110	72.0	-	T. cruzi
TcChr15-S	387858	387898	TcCLB.509455.114	93.0	-	T. cruzi
TcChr15-S	389565	389572	TcCLB.509455.120	89.0	-	T. cruzi
TcChr15-S	393950	394720	TcCLB.509455.140	38.0	-	T. cruzi
TcChr16-S	5082	5205	TcCLB.504637.21	63.0	-	T. cruzi
TcChr16-S	22350	22429	TcCLB.507179.7	73.0	-	T. cruzi
TcChr16-S	32773	33102	TcCLB.508143.90	31.0	-	T. cruzi
TcChr16-S	34849	34887	TcCLB.508143.80	40.0	-	T. cruzi
TcChr16-S	35412	35864	TcCLB.508143.65	65.0	-	T. cruzi
TcChr16-S	38922	39036	TcCLB.508143.50	69.0	-	T. cruzi
TcChr16-S	54410	54410	TcCLB.432621.9	.	-	T. cruzi
TcChr16-S	55600	55622	TcCLB.506269.99	69.0	-	T. cruzi
TcChr16-S	56753	56786	TcCLB.506269.90	34.0	-	T. cruzi
TcChr16-S	58145	58166	TcCLB.506269.79	33.0	-	T. cruzi
TcChr16-S	66511	66545	TcCLB.506269.40	75.0	+	T. cruzi
TcChr16-S	69655	70114	TcCLB.506269.25	49.0	+	T. cruzi
TcChr16-S	71114	71552	TcCLB.506269.10	76.0	+	T. cruzi
TcChr16-S	73526	73802	TcCLB.506267.101	77.0	+	T. cruzi
TcChr16-S	77126	77143	TcCLB.506267.90	73.0	+	T. cruzi
TcChr16-S	81652	82896	TcCLB.506267.80	71.0	-	T. cruzi
TcChr16-S	84718	86185	TcCLB.506267.75	63.0	-	T. cruzi
TcChr16-S	88363	88397	TcCLB.506267.70	72.0	-	T. cruzi
TcChr16-S	94542	94576	TcCLB.506267.39	78.0	-	T. cruzi
TcChr16-S	97489	98783	TcCLB.506267.19	64.0	-	T. cruzi
TcChr16-S	103815	105109	TcCLB.509291.10	69.0	-	T. cruzi
TcChr16-S	107559	110168	TcCLB.509293.10	61.0	-	T. cruzi
TcChr16-S	113672	113746	TcCLB.507163.20	73.0	-	T. cruzi
TcChr16-S	115789	115825	TcCLB.507163.30	92.0	-	T. cruzi
TcChr16-S	117769	117791	TcCLB.507163.40	54.0	-	T. cruzi
TcChr16-S	118793	118826	TcCLB.507163.50	34.0	-	T. cruzi
TcChr16-S	121581	121653	TcCLB.507163.60	42.0	-	T. cruzi
TcChr16-S	125133	125227	TcCLB.507163.70	73.0	-	T. cruzi
TcChr16-S	126970	126974	TcCLB.507163.80	84.0	+	T. cruzi
TcChr16-S	129001	129011	TcCLB.507163.90	89.0	+	T. cruzi
TcChr16-S	130444	130453	TcCLB.507165.10	92.0	+	T. cruzi
TcChr16-S	132339	132478	TcCLB.507165.30	80.0	+	T. cruzi
TcChr16-S	133378	133379	TcCLB.507165.40	93.0	+	T. cruzi
TcChr16-S	134909	134919	TcCLB.507165.50	88.0	+	T. cruzi
TcChr16-S	136621	136676	TcCLB.507165.59	81.0	+	T. cruzi
TcChr16-S	161539	161571	TcCLB.510717.20	87.0	+	T. cruzi
TcChr16-S	162793	162903	TcCLB.510717.30	88.0	+	T. cruzi
TcChr16-S	167090	167219	TcCLB.510717.40	82.0	+	T. cruzi
TcChr16-S	168341	168484	TcCLB.503675.10	84.0	+	T. cruzi
TcChr16-S	169684	169745	TcCLB.503675.20	92.0	+	T. cruzi
TcChr16-S	170966	171611	TcCLB.503675.40	85.0	+	T. cruzi
TcChr16-S	175035	175054	TcCLB.510719.10	96.0	+	T. cruzi
TcChr16-S	176799	176951	TcCLB.510719.20	89.0	+	T. cruzi
TcChr16-S	178070	178082	TcCLB.510719.30	93.0	+	T. cruzi
TcChr16-S	178596	178611	TcCLB.510719.35	91.0	+	T. cruzi
TcChr16-S	179181	179385	TcCLB.510719.40	87.0	+	T. cruzi
TcChr16-S	180544	180722	TcCLB.510719.50	84.0	+	T. cruzi
TcChr16-S	181403	181570	TcCLB.510719.60	91.0	+	T. cruzi
TcChr16-S	183059	183185	TcCLB.510719.70	95.0	+	T. cruzi
TcChr16-S	185117	185289	TcCLB.510719.74	93.0	+	T. cruzi
TcChr16-S	194272	194332	TcCLB.510719.90	96.0	+	T. cruzi
TcChr16-S	196152	196410	TcCLB.510719.100	91.0	+	T. cruzi
TcChr16-S	197425	197464	TcCLB.510719.110	93.0	+	T. cruzi
TcChr16-S	198983	199209	TcCLB.510719.120	82.0	+	T. cruzi
TcChr16-S	202252	202449	TcCLB.510719.130	85.0	+	T. cruzi
TcChr16-S	203721	203731	TcCLB.510719.140	93.0	+	T. cruzi
TcChr16-S	204927	205142	TcCLB.510719.150	82.0	+	T. cruzi
TcChr16-S	209202	209286	TcCLB.510719.160	93.0	+	T. cruzi
TcChr16-S	210014	210232	TcCLB.510719.170	87.0	+	T. cruzi
TcChr16-S	211063	211210	TcCLB.510719.180	88.0	+	T. cruzi
TcChr16-S	214147	214249	TcCLB.510719.200	79.0	+	T. cruzi
TcChr16-S	218076	218082	TcCLB.510719.210	95.0	+	T. cruzi
TcChr16-S	220277	220330	TcCLB.510719.220	85.0	+	T. cruzi
TcChr16-S	222840	222855	TcCLB.510719.230	85.0	+	T. cruzi
TcChr16-S	226450	226568	TcCLB.510719.240	88.0	+	T. cruzi
TcChr16-S	227344	227346	TcCLB.510719.250	93.0	+	T. cruzi
TcChr16-S	229184	229211	TcCLB.510719.260	96.0	+	T. cruzi
TcChr16-S	230481	230529	TcCLB.510719.270	93.0	+	T. cruzi
TcChr16-S	231492	231838	TcCLB.510719.280	81.0	+	T. cruzi
TcChr16-S	233657	233862	TcCLB.510719.290	88.0	+	T. cruzi
TcChr16-S	235111	235184	TcCLB.510719.300	81.0	+	T. cruzi
TcChr16-S	239584	239722	TcCLB.510719.310	90.0	+	T. cruzi
TcChr16-S	244964	245059	TcCLB.508439.30	92.0	+	T. cruzi
TcChr16-S	250481	250486	TcCLB.510283.40	86.0	+	T. cruzi
TcChr16-S	252203	252218	TcCLB.510283.50	92.0	+	T. cruzi
TcChr16-S	253608	253723	TcCLB.510283.60	77.0	+	T. cruzi
TcChr16-S	256310	256424	TcCLB.510283.70	86.0	+	T. cruzi
TcChr16-S	260152	260212	TcCLB.510283.80	77.0	+	T. cruzi
TcChr16-S	261858	262098	TcCLB.510283.90	71.0	+	T. cruzi
TcChr16-S	265581	265774	TcCLB.510283.110	79.0	+	T. cruzi
TcChr16-S	266693	266796	TcCLB.510283.114	87.0	+	T. cruzi
TcChr16-S	267786	267899	TcCLB.510283.120	85.0	+	T. cruzi
TcChr16-S	270269	270313	TcCLB.510283.130	85.0	+	T. cruzi
TcChr16-S	273185	273198	TcCLB.510283.150	76.0	+	T. cruzi
TcChr16-S	274547	274844	TcCLB.510283.160	78.0	+	T. cruzi
TcChr16-S	280452	280662	TcCLB.510285.20	81.0	+	T. cruzi
TcChr16-S	284057	284072	TcCLB.510285.30	89.0	+	T. cruzi
TcChr16-S	286408	286497	TcCLB.510285.40	91.0	+	T. cruzi
TcChr16-S	288576	288706	TcCLB.510285.60	85.0	+	T. cruzi
TcChr16-S	290282	290435	TcCLB.510285.70	73.0	+	T. cruzi
TcChr16-S	295619	295636	TcCLB.510285.74	89.0	+	T. cruzi
TcChr16-S	296717	296834	TcCLB.510285.80	83.0	+	T. cruzi
TcChr16-S	300092	300291	TcCLB.510285.90	75.0	+	T. cruzi
TcChr16-S	303157	303181	TcCLB.510285.100	97.0	+	T. cruzi
TcChr16-S	308612	308716	TcCLB.510285.110	90.0	+	T. cruzi
TcChr16-S	310078	310100	TcCLB.510285.120	88.0	+	T. cruzi
TcChr16-S	313003	313028	TcCLB.510285.130	91.0	+	T. cruzi
TcChr16-S	314939	314973	TcCLB.510285.140	91.0	+	T. cruzi
TcChr16-S	316395	316526	TcCLB.506673.20	63.0	+	T. cruzi
TcChr16-S	320394	320456	TcCLB.506673.30	87.0	+	T. cruzi
TcChr16-S	321843	321857	TcCLB.506673.40	94.0	+	T. cruzi
TcChr16-S	324991	325111	TcCLB.506673.50	76.0	+	T. cruzi
TcChr16-S	327253	327317	TcCLB.506673.60	85.0	+	T. cruzi
TcChr16-S	343843	344037	TcCLB.504703.10	70.0	+	T. cruzi
TcChr16-S	348141	348200	TcCLB.414145.9	76.0	+	T. cruzi
TcChr16-S	370450	370744	TcCLB.458015.10	88.0	+	T. cruzi
TcChr16-S	372868	372932	TcCLB.458015.4	93.0	+	T. cruzi
TcChr16-S	374538	374616	TcCLB.442383.19	79.0	+	T. cruzi
TcChr16-S	376742	376915	TcCLB.503757.20	92.0	+	T. cruzi
TcChr16-S	378138	378252	TcCLB.503757.30	61.0	+	T. cruzi
TcChr16-S	382777	383174	TcCLB.503757.40	89.0	+	T. cruzi
TcChr16-S	384964	384973	TcCLB.503757.49	95.0	+	T. cruzi
TcChr16-S	386535	386596	TcCLB.509827.10	91.0	+	T. cruzi
TcChr16-S	388499	389476	TcCLB.509827.4	79.0	+	T. cruzi
TcChr16-S	407351	407385	TcCLB.509825.40	88.0	+	T. cruzi
TcChr16-S	415038	415153	TcCLB.509825.7	51.0	+	T. cruzi
TcChr16-S	418184	418315	TcCLB.503969.10	95.0	+	T. cruzi
TcChr16-S	420088	420186	TcCLB.503969.20	74.0	+	T. cruzi
TcChr16-S	424158	424214	TcCLB.509823.10	84.0	+	T. cruzi
TcChr16-S	425387	425395	TcCLB.509823.4	82.0	+	T. cruzi
TcChr16-S	431016	431146	TcCLB.503971.10	87.0	+	T. cruzi
TcChr16-S	433898	433996	TcCLB.503971.20	85.0	+	T. cruzi
TcChr16-S	435094	435224	TcCLB.503971.30	75.0	+	T. cruzi
TcChr16-S	436162	436194	TcCLB.503971.40	95.0	+	T. cruzi
TcChr16-S	438634	438765	TcCLB.503971.50	98.0	+	T. cruzi
TcChr16-S	441101	441168	TcCLB.503971.59	82.0	+	T. cruzi
TcChr16-S	446926	446956	TcCLB.507841.34	93.0	+	T. cruzi
TcChr16-S	447946	448519	TcCLB.507841.30	80.0	+	T. cruzi
TcChr16-S	451404	452819	TcCLB.507841.14	32.0	+	T. cruzi
TcChr16-S	456056	456732	TcCLB.509821.20	70.0	+	T. cruzi
TcChr16-S	489503	489647	TcCLB.507839.18	89.0	-	T. cruzi
TcChr16-S	494221	494247	TcCLB.509819.49	86.0	-	T. cruzi
TcChr16-S	497586	497623	TcCLB.509819.40	92.0	-	T. cruzi
TcChr16-S	498690	498771	TcCLB.509819.30	91.0	-	T. cruzi
TcChr16-S	501615	501858	TcCLB.509819.20	81.0	-	T. cruzi
TcChr16-S	507435	507446	TcCLB.509819.10	48.0	-	T. cruzi
TcChr16-S	512803	512843	TcCLB.507837.100	90.0	-	T. cruzi
TcChr16-S	515035	515082	TcCLB.507837.90	78.0	-	T. cruzi
TcChr16-S	517221	517320	TcCLB.507837.80	82.0	-	T. cruzi
TcChr16-S	518291	518360	TcCLB.507837.60	95.0	-	T. cruzi
TcChr16-S	519130	519141	TcCLB.507837.50	92.0	-	T. cruzi
TcChr16-S	520337	520364	TcCLB.507837.40	97.0	-	T. cruzi
TcChr16-S	521750	521808	TcCLB.507837.30	89.0	-	T. cruzi
TcChr16-S	523695	523736	TcCLB.507837.20	95.0	-	T. cruzi
TcChr16-S	527182	527240	TcCLB.506363.159	79.0	-	T. cruzi
TcChr16-S	528273	528305	TcCLB.506363.150	96.0	-	T. cruzi
TcChr16-S	529814	529870	TcCLB.506363.140	90.0	-	T. cruzi
TcChr16-S	531776	531818	TcCLB.506363.130	75.0	-	T. cruzi
TcChr16-S	532891	532943	TcCLB.506363.120	62.0	-	T. cruzi
TcChr16-S	534365	534385	TcCLB.506363.110	97.0	-	T. cruzi
TcChr16-S	535715	535775	TcCLB.506363.100	90.0	-	T. cruzi
TcChr16-S	537609	537639	TcCLB.506363.90	90.0	-	T. cruzi
TcChr16-S	540110	540111	TcCLB.506363.70	89.0	-	T. cruzi
TcChr16-S	541761	541768	TcCLB.506363.60	75.0	-	T. cruzi
TcChr16-S	545015	545019	TcCLB.506363.50	85.0	-	T. cruzi
TcChr16-S	545777	545784	TcCLB.506363.40	92.0	-	T. cruzi
TcChr16-S	549416	549432	TcCLB.506363.30	79.0	-	T. cruzi
TcChr16-S	550317	550322	TcCLB.506363.20	86.0	-	T. cruzi
TcChr16-S	551170	551189	TcCLB.506363.10	91.0	-	T. cruzi
TcChr16-S	553299	553396	TcCLB.509817.50	69.0	+	T. cruzi
TcChr16-S	564155	564369	TcCLB.509817.21	63.0	+	T. cruzi
TcChr16-S	577770	579437	TcCLB.509815.90	65.0	+	T. cruzi
TcChr16-S	582822	583599	TcCLB.509815.70	64.0	+	T. cruzi
TcChr16-S	591791	592029	TcCLB.509815.50	63.0	+	T. cruzi
TcChr16-S	595745	595952	TcCLB.509815.20	57.0	+	T. cruzi
TcChr16-S	602591	603988	TcCLB.509815.10	10.0	+	T. cruzi
TcChr16-S	610291	610451	TcCLB.509815.5	27.0	+	T. cruzi
TcChr16-S	624582	626734	TcCLB.507835.60	66.0	+	T. cruzi
TcChr16-S	630129	630234	TcCLB.507835.35	36.0	+	T. cruzi
TcChr17-S	2336	2445	TcCLB.509765.129	63.0	-	T. cruzi
TcChr17-S	4913	4951	TcCLB.509765.95	75.0	-	T. cruzi
TcChr17-S	12192	14111	TcCLB.509765.60	39.0	-	T. cruzi
TcChr17-S	19636	19723	TcCLB.509765.50	47.0	-	T. cruzi
TcChr17-S	27310	28345	TcCLB.509763.20	36.0	-	T. cruzi
TcChr17-S	33236	33993	TcCLB.421173.4	73.0	-	T. cruzi
TcChr17-S	43792	43881	TcCLB.507759.10	52.0	-	T. cruzi
TcChr17-S	46182	47742	TcCLB.509711.20	77.0	-	T. cruzi
TcChr17-S	48706	48706	TcCLB.509711.10	.	-	T. cruzi
TcChr17-S	118860	119816	TcCLB.508903.10	30.0	-	T. cruzi
TcChr17-S	122540	123185	TcCLB.508903.30	64.0	-	T. cruzi
TcChr17-S	157452	158284	TcCLB.507047.20	68.0	-	T. cruzi
TcChr17-S	161780	161870	TcCLB.507047.40	72.0	-	T. cruzi
TcChr17-S	163518	163565	TcCLB.507047.50	67.0	-	T. cruzi
TcChr17-S	165351	165371	TcCLB.507047.60	92.0	-	T. cruzi
TcChr17-S	167169	167241	TcCLB.507047.70	80.0	-	T. cruzi
TcChr17-S	169602	169622	TcCLB.507047.80	91.0	-	T. cruzi
TcChr17-S	172550	172562	TcCLB.507047.90	93.0	-	T. cruzi
TcChr17-S	175968	176095	TcCLB.507047.100	71.0	-	T. cruzi
TcChr17-S	177240	177318	TcCLB.507047.110	95.0	-	T. cruzi
TcChr17-S	178745	178904	TcCLB.507047.120	76.0	-	T. cruzi
TcChr17-S	181506	181582	TcCLB.507047.130	74.0	-	T. cruzi
TcChr17-S	185376	185432	TcCLB.507047.140	90.0	-	T. cruzi
TcChr17-S	187571	187583	TcCLB.507047.150	91.0	-	T. cruzi
TcChr17-S	188314	188439	TcCLB.507047.160	82.0	-	T. cruzi
TcChr17-S	189462	189484	TcCLB.507047.170	88.0	-	T. cruzi
TcChr17-S	190458	190596	TcCLB.507047.180	76.0	-	T. cruzi
TcChr17-S	194960	195382	TcCLB.511303.9	69.0	-	T. cruzi
TcChr17-S	197990	198011	TcCLB.511303.20	89.0	-	T. cruzi
TcChr17-S	199420	199497	TcCLB.511303.24	95.0	-	T. cruzi
TcChr17-S	202504	202515	TcCLB.511303.30	79.0	-	T. cruzi
TcChr17-S	204371	204401	TcCLB.511303.34	95.0	-	T. cruzi
TcChr17-S	207024	207199	TcCLB.511303.40	67.0	-	T. cruzi
TcChr17-S	208617	208711	TcCLB.511303.50	92.0	-	T. cruzi
TcChr17-S	211874	212159	TcCLB.511303.60	85.0	-	T. cruzi
TcChr17-S	212933	212990	TcCLB.511303.64	95.0	-	T. cruzi
TcChr17-S	214439	214536	TcCLB.511303.70	81.0	-	T. cruzi
TcChr17-S	216084	216232	TcCLB.511303.80	91.0	-	T. cruzi
TcChr17-S	219729	220011	TcCLB.511303.90	80.0	-	T. cruzi
TcChr17-S	221764	221875	TcCLB.511303.100	87.0	-	T. cruzi
TcChr17-S	224787	224835	TcCLB.511303.110	98.0	-	T. cruzi
TcChr17-S	231147	231338	TcCLB.511303.120	57.0	-	T. cruzi
TcChr17-S	234614	234644	TcCLB.511303.130	80.0	-	T. cruzi
TcChr17-S	237672	238000	TcCLB.511303.140	70.0	-	T. cruzi
TcChr17-S	239542	239621	TcCLB.511303.150	96.0	-	T. cruzi
TcChr17-S	242278	242334	TcCLB.511303.160	77.0	-	T. cruzi
TcChr17-S	248231	248237	TcCLB.503493.30	79.0	-	T. cruzi
TcChr17-S	250080	250173	TcCLB.503493.20	61.0	-	T. cruzi
TcChr17-S	256247	256376	TcCLB.511305.10	77.0	-	T. cruzi
TcChr17-S	260552	260573	TcCLB.511305.20	91.0	-	T. cruzi
TcChr17-S	263782	264830	TcCLB.511307.3	47.0	-	T. cruzi
TcChr17-S	267924	268139	TcCLB.511307.6	80.0	-	T. cruzi
TcChr17-S	273499	273576	TcCLB.511307.10	89.0	-	T. cruzi
TcChr17-S	276907	277533	TcCLB.511307.20	57.0	-	T. cruzi
TcChr17-S	279674	279760	TcCLB.511309.7	86.0	-	T. cruzi
TcChr17-S	281544	281563	TcCLB.511309.14	69.0	-	T. cruzi
TcChr17-S	284055	284333	TcCLB.511309.20	71.0	-	T. cruzi
TcChr17-S	285662	285714	TcCLB.511309.30	93.0	-	T. cruzi
TcChr17-S	287732	288014	TcCLB.511309.40	86.0	-	T. cruzi
TcChr17-S	292690	294027	TcCLB.511309.60	85.0	-	T. cruzi
TcChr17-S	296184	296281	TcCLB.511309.70	87.0	-	T. cruzi
TcChr17-S	299474	299584	TcCLB.511309.80	69.0	-	T. cruzi
TcChr17-S	303474	304750	TcCLB.511311.7	88.0	-	T. cruzi
TcChr17-S	307109	307324	TcCLB.511311.14	87.0	-	T. cruzi
TcChr17-S	311651	311750	TcCLB.511311.20	55.0	-	T. cruzi
TcChr17-S	315632	315885	TcCLB.511311.30	67.0	-	T. cruzi
TcChr17-S	323011	323238	TcCLB.511311.60	72.0	-	T. cruzi
TcChr17-S	337438	338490	TcCLB.511311.70	77.0	-	T. cruzi
TcChr17-S	345938	346139	TcCLB.511313.10	71.0	-	T. cruzi
TcChr17-S	348430	348595	TcCLB.511313.20	78.0	-	T. cruzi
TcChr17-S	360461	360589	TcCLB.511315.9	83.0	-	T. cruzi
TcChr17-S	362309	362398	TcCLB.511315.20	95.0	-	T. cruzi
TcChr17-S	364094	364172	TcCLB.511315.30	90.0	-	T. cruzi
TcChr17-S	371625	371634	TcCLB.511315.44	82.0	-	T. cruzi
TcChr17-S	372115	372275	TcCLB.511315.56	91.0	-	T. cruzi
TcChr17-S	403985	404031	TcCLB.506519.130	88.0	+	T. cruzi
TcChr17-S	406229	406277	TcCLB.506519.120	96.0	+	T. cruzi
TcChr17-S	408624	408657	TcCLB.506519.110	90.0	+	T. cruzi
TcChr17-S	411073	411075	TcCLB.506519.100	94.0	+	T. cruzi
TcChr17-S	412269	412486	TcCLB.506519.90	71.0	+	T. cruzi
TcChr17-S	414550	414642	TcCLB.506519.80	94.0	+	T. cruzi
TcChr17-S	417380	417396	TcCLB.506519.60	93.0	+	T. cruzi
TcChr17-S	420841	420911	TcCLB.506519.51	90.0	+	T. cruzi
TcChr17-S	423910	424395	TcCLB.506519.40	58.0	+	T. cruzi
TcChr17-S	439182	439264	TcCLB.510057.30	95.0	+	T. cruzi
TcChr17-S	440500	440513	TcCLB.510057.20	77.0	+	T. cruzi
TcChr17-S	442886	442917	TcCLB.510057.10	91.0	+	T. cruzi
TcChr17-S	444163	444238	TcCLB.510057.4	83.0	+	T. cruzi
TcChr17-S	448553	448703	TcCLB.503967.10	87.0	+	T. cruzi
TcChr17-S	450254	450470	TcCLB.503967.19	68.0	+	T. cruzi
TcChr17-S	455274	455684	TcCLB.503751.30	73.0	+	T. cruzi
TcChr17-S	459554	459640	TcCLB.506517.149	97.0	+	T. cruzi
TcChr17-S	460397	460429	TcCLB.506517.140	89.0	+	T. cruzi
TcChr17-S	464594	464924	TcCLB.506517.130	68.0	+	T. cruzi
TcChr17-S	467619	467623	TcCLB.506517.110	97.0	+	T. cruzi
TcChr17-S	468353	468473	TcCLB.506517.100	74.0	+	T. cruzi
TcChr17-S	476238	476239	TcCLB.506517.50	95.0	+	T. cruzi
TcChr17-S	478654	478802	TcCLB.506517.40	81.0	+	T. cruzi
TcChr17-S	480950	481137	TcCLB.506517.30	86.0	+	T. cruzi
TcChr17-S	483659	483862	TcCLB.506517.14	74.0	+	T. cruzi
TcChr17-S	489621	489826	TcCLB.510055.150	4.0	+	T. cruzi
TcChr17-S	498633	498762	TcCLB.510055.140	87.0	+	T. cruzi
TcChr17-S	499976	500360	TcCLB.510055.130	60.0	+	T. cruzi
TcChr17-S	503588	503624	TcCLB.510055.110	86.0	+	T. cruzi
TcChr17-S	504735	504865	TcCLB.510055.100	88.0	+	T. cruzi
TcChr17-S	509843	509981	TcCLB.510055.80	80.0	+	T. cruzi
TcChr17-S	511844	511899	TcCLB.510055.70	71.0	+	T. cruzi
TcChr17-S	514546	515059	TcCLB.510055.60	53.0	+	T. cruzi
TcChr17-S	517389	517770	TcCLB.510055.50	78.0	+	T. cruzi
TcChr17-S	522594	523919	TcCLB.510055.30	95.0	+	T. cruzi
TcChr17-S	529293	529376	TcCLB.506515.29	86.0	-	T. cruzi
TcChr17-S	530908	531594	TcCLB.506515.20	91.0	-	T. cruzi
TcChr17-S	534861	534902	TcCLB.510053.79	93.0	-	T. cruzi
TcChr17-S	537538	537648	TcCLB.510053.70	97.0	-	T. cruzi
TcChr17-S	539427	539470	TcCLB.510053.60	92.0	-	T. cruzi
TcChr17-S	543000	543040	TcCLB.510053.40	73.0	+	T. cruzi
TcChr17-S	546015	546134	TcCLB.510053.30	83.0	+	T. cruzi
TcChr17-S	547319	547384	TcCLB.510053.20	76.0	+	T. cruzi
TcChr17-S	551885	551920	TcCLB.510053.10	93.0	+	T. cruzi
TcChr17-S	559817	559900	TcCLB.507979.30	81.0	+	T. cruzi
TcChr17-S	563871	563893	TcCLB.507979.20	88.0	+	T. cruzi
TcChr17-S	564751	565077	TcCLB.507979.10	83.0	+	T. cruzi
TcChr17-S	566531	566689	TcCLB.507979.4	87.0	+	T. cruzi
TcChr17-S	568384	568504	TcCLB.506513.190	85.0	+	T. cruzi
TcChr17-S	569733	569845	TcCLB.506513.180	91.0	+	T. cruzi
TcChr17-S	573143	573571	TcCLB.506513.170	72.0	+	T. cruzi
TcChr17-S	576382	576756	TcCLB.506513.160	87.0	+	T. cruzi
TcChr17-S	580248	580498	TcCLB.506513.150	70.0	+	T. cruzi
TcChr17-S	583196	583663	TcCLB.506513.130	85.0	+	T. cruzi
TcChr17-S	587087	587242	TcCLB.506513.120	86.0	+	T. cruzi
TcChr17-S	589495	589549	TcCLB.506513.110	89.0	+	T. cruzi
TcChr17-S	591483	591684	TcCLB.506513.100	93.0	+	T. cruzi
TcChr17-S	593576	593697	TcCLB.506513.90	86.0	+	T. cruzi
TcChr17-S	595181	595213	TcCLB.506513.80	92.0	+	T. cruzi
TcChr17-S	596913	596923	TcCLB.506513.70	93.0	+	T. cruzi
TcChr17-S	598396	598572	TcCLB.506513.60	85.0	+	T. cruzi
TcChr17-S	599592	599813	TcCLB.506513.50	87.0	+	T. cruzi
TcChr17-S	601997	602116	TcCLB.506513.40	74.0	+	T. cruzi
TcChr17-S	603019	603131	TcCLB.506513.30	76.0	+	T. cruzi
TcChr17-S	604110	604350	TcCLB.506513.24	69.0	+	T. cruzi
TcChr17-S	607264	608280	TcCLB.506513.14	89.0	+	T. cruzi
TcChr17-S	609418	609689	TcCLB.506513.7	79.0	+	T. cruzi
TcChr17-S	612429	612483	TcCLB.507977.9	91.0	+	T. cruzi
TcChr17-S	614932	617284	TcCLB.507975.70	79.0	+	T. cruzi
TcChr17-S	619257	619941	TcCLB.507975.50	65.0	+	T. cruzi
TcChr17-S	623998	625291	TcCLB.507975.40	79.0	+	T. cruzi
TcChr17-S	636526	638081	TcCLB.507975.10	89.0	+	T. cruzi
TcChr18-S	2047	2084	TcCLB.506961.10	67.0	-	T. cruzi
TcChr18-S	2743	3152	TcCLB.506961.20	78.0	-	T. cruzi
TcChr18-S	6948	8074	TcCLB.506961.25	83.0	-	T. cruzi
TcChr18-S	10442	10892	TcCLB.506961.35	76.0	-	T. cruzi
TcChr18-S	13991	15678	TcCLB.506961.40	32.0	-	T. cruzi
TcChr18-S	26885	27099	TcCLB.506961.50	68.0	-	T. cruzi
TcChr18-S	32124	33031	TcCLB.506961.70	59.0	-	T. cruzi
TcChr18-S	39821	40316	TcCLB.506961.104	68.0	-	T. cruzi
TcChr18-S	43570	43595	TcCLB.506961.110	15.0	-	T. cruzi
TcChr18-S	46359	47310	TcCLB.506961.130	76.0	-	T. cruzi
TcChr18-S	54156	55008	TcCLB.506961.150	53.0	-	T. cruzi
TcChr18-S	59970	60686	TcCLB.511587.10	70.0	-	T. cruzi
TcChr18-S	63874	63921	TcCLB.511587.30	63.0	-	T. cruzi
TcChr18-S	64999	65735	TcCLB.511587.33	35.0	-	T. cruzi
TcChr18-S	67575	68028	TcCLB.511587.39	61.0	-	T. cruzi
TcChr18-S	71322	72157	TcCLB.511587.40	27.0	-	T. cruzi
TcChr18-S	74452	75969	TcCLB.511587.60	65.0	-	T. cruzi
TcChr18-S	77700	78134	TcCLB.511587.75	69.0	-	T. cruzi
TcChr18-S	81856	82799	TcCLB.511587.90	39.0	-	T. cruzi
TcChr18-S	85946	85982	TcCLB.511587.100	52.0	-	T. cruzi
TcChr18-S	89940	89953	TcCLB.511587.120	73.0	-	T. cruzi
TcChr18-S	93972	94077	TcCLB.511589.10	85.0	-	T. cruzi
TcChr18-S	95873	95894	TcCLB.511589.20	84.0	-	T. cruzi
TcChr18-S	99250	99261	TcCLB.511589.40	96.0	-	T. cruzi
TcChr18-S	101307	101372	TcCLB.511589.60	48.0	-	T. cruzi
TcChr18-S	103049	103085	TcCLB.511589.70	95.0	-	T. cruzi
TcChr18-S	104959	104965	TcCLB.511589.74	95.0	-	T. cruzi
TcChr18-S	106200	106244	TcCLB.511589.80	84.0	-	T. cruzi
TcChr18-S	107696	107741	TcCLB.511589.90	94.0	-	T. cruzi
TcChr18-S	108336	108350	TcCLB.511589.100	97.0	-	T. cruzi
TcChr18-S	110233	110316	TcCLB.511589.110	93.0	-	T. cruzi
TcChr18-S	113303	113395	TcCLB.511589.120	76.0	-	T. cruzi
TcChr18-S	115685	116001	TcCLB.511589.130	94.0	-	T. cruzi
TcChr18-S	117475	117576	TcCLB.511589.140	90.0	-	T. cruzi
TcChr18-S	119741	119778	TcCLB.511589.150	86.0	-	T. cruzi
TcChr18-S	121269	121450	TcCLB.511589.160	86.0	-	T. cruzi
TcChr18-S	123270	123323	TcCLB.511589.170	90.0	-	T. cruzi
TcChr18-S	124445	124496	TcCLB.511589.180	94.0	-	T. cruzi
TcChr18-S	125104	125130	TcCLB.511589.190	91.0	-	T. cruzi
TcChr18-S	127150	127276	TcCLB.511589.200	87.0	-	T. cruzi
TcChr18-S	127919	127921	TcCLB.511589.209	100.0	-	T. cruzi
TcChr18-S	129018	129026	TcCLB.511589.220	99.0	-	T. cruzi
TcChr18-S	130362	130530	TcCLB.511589.230	77.0	-	T. cruzi
TcChr18-S	132964	132991	TcCLB.511589.240	80.0	-	T. cruzi
TcChr18-S	134877	135051	TcCLB.511589.250	72.0	-	T. cruzi
TcChr18-S	138020	138270	TcCLB.504017.79	90.0	-	T. cruzi
TcChr18-S	140817	140878	TcCLB.504017.70	86.0	-	T. cruzi
TcChr18-S	142583	142615	TcCLB.504017.60	91.0	-	T. cruzi
TcChr18-S	143810	143973	TcCLB.504017.54	84.0	-	T. cruzi
TcChr18-S	144573	144618	TcCLB.504017.50	93.0	-	T. cruzi
TcChr18-S	146501	146521	TcCLB.504017.40	91.0	-	T. cruzi
TcChr18-S	149258	149281	TcCLB.504017.30	96.0	-	T. cruzi
TcChr18-S	150619	150804	TcCLB.504017.20	95.0	-	T. cruzi
TcChr18-S	152506	152527	TcCLB.506963.10	91.0	-	T. cruzi
TcChr18-S	153135	153146	TcCLB.506963.14	87.0	-	T. cruzi
TcChr18-S	153980	153988	TcCLB.506963.20	91.0	-	T. cruzi
TcChr18-S	154951	155068	TcCLB.506963.30	91.0	-	T. cruzi
TcChr18-S	157339	157407	TcCLB.506963.40	86.0	-	T. cruzi
TcChr18-S	158915	159337	TcCLB.506963.60	82.0	-	T. cruzi
TcChr18-S	163494	163504	TcCLB.506963.70	93.0	-	T. cruzi
TcChr18-S	167273	167413	TcCLB.506963.80	90.0	-	T. cruzi
TcChr18-S	168155	168231	TcCLB.506963.90	91.0	-	T. cruzi
TcChr18-S	169499	169558	TcCLB.506963.100	76.0	-	T. cruzi
TcChr18-S	170539	170581	TcCLB.506963.110	91.0	-	T. cruzi
TcChr18-S	180023	180130	TcCLB.503937.40	39.0	-	T. cruzi
TcChr18-S	194532	194565	TcCLB.511593.20	34.0	+	T. cruzi
TcChr18-S	197160	197948	TcCLB.511593.40	70.0	+	T. cruzi
TcChr18-S	202950	203095	TcCLB.511593.51	87.0	+	T. cruzi
TcChr18-S	205313	206541	TcCLB.511593.65	66.0	+	T. cruzi
TcChr18-S	208418	208451	TcCLB.511593.70	33.0	+	T. cruzi
TcChr18-S	211079	211863	TcCLB.511593.91	71.0	+	T. cruzi
TcChr18-S	215864	216640	TcCLB.511595.30	76.0	+	T. cruzi
TcChr18-S	221374	221407	TcCLB.511595.39	74.0	+	T. cruzi
TcChr18-S	222351	222385	TcCLB.511595.50	74.0	+	T. cruzi
TcChr18-S	223996	224791	TcCLB.511595.59	73.0	+	T. cruzi
TcChr18-S	227914	228750	TcCLB.511597.25	25.0	+	T. cruzi
TcChr18-S	231698	232485	TcCLB.511597.50	67.0	+	T. cruzi
TcChr18-S	235707	237980	TcCLB.511599.30	69.0	+	T. cruzi
TcChr18-S	240313	242331	TcCLB.511599.40	69.0	+	T. cruzi
TcChr18-S	259727	259846	TcCLB.511599.80	65.0	+	T. cruzi
TcChr18-S	263047	263440	TcCLB.511599.85	76.0	+	T. cruzi
TcChr18-S	264080	264102	TcCLB.511599.90	73.0	+	T. cruzi
TcChr18-S	278084	278118	TcCLB.511603.30	71.0	+	T. cruzi
TcChr18-S	279461	281555	TcCLB.511603.40	65.0	+	T. cruzi
TcChr18-S	283727	283761	TcCLB.511603.70	78.0	+	T. cruzi
TcChr18-S	285227	285268	TcCLB.511603.80	74.0	+	T. cruzi
TcChr18-S	292922	293017	TcCLB.511603.90	69.0	-	T. cruzi
TcChr18-S	295582	295616	TcCLB.511603.100	72.0	-	T. cruzi
TcChr18-S	296810	296843	TcCLB.511603.110	70.0	-	T. cruzi
TcChr18-S	302497	302665	TcCLB.511603.151	52.0	-	T. cruzi
TcChr18-S	304331	304369	TcCLB.511603.160	72.0	-	T. cruzi
TcChr18-S	305699	305717	TcCLB.511603.170	36.0	-	T. cruzi
TcChr18-S	310169	310203	TcCLB.511603.190	76.0	-	T. cruzi
TcChr18-S	311314	311342	TcCLB.511603.200	70.0	-	T. cruzi
TcChr18-S	318881	318924	TcCLB.511603.250	62.0	-	T. cruzi
TcChr18-S	320022	320055	TcCLB.511603.260	32.0	-	T. cruzi
TcChr18-S	326878	326916	TcCLB.511603.300	71.0	-	T. cruzi
TcChr18-S	329822	331105	TcCLB.511603.310	54.0	-	T. cruzi
TcChr18-S	332479	332513	TcCLB.511603.320	71.0	-	T. cruzi
TcChr18-S	333598	333631	TcCLB.511603.330	69.0	-	T. cruzi
TcChr18-S	348182	350675	TcCLB.511603.434	34.0	-	T. cruzi
TcChr18-S	353461	353551	TcCLB.511603.450	70.0	+	T. cruzi
TcChr18-S	357190	359043	TcCLB.511603.470	74.0	+	T. cruzi
TcChr18-S	360908	361312	TcCLB.511603.480	46.0	+	T. cruzi
TcChr18-S	366063	366096	TcCLB.511603.500	58.0	+	T. cruzi
TcChr18-S	369691	370587	TcCLB.511605.10	67.0	+	T. cruzi
TcChr18-S	374116	374150	TcCLB.511605.20	75.0	-	T. cruzi
TcChr18-S	382432	384918	TcCLB.511605.55	29.0	-	T. cruzi
TcChr18-S	387623	387657	TcCLB.511605.80	71.0	-	T. cruzi
TcChr18-S	392776	392789	TcCLB.506965.10	64.0	+	T. cruzi
TcChr18-S	400226	400698	TcCLB.506965.60	66.0	+	T. cruzi
TcChr18-S	401208	401242	TcCLB.506965.70	75.0	+	T. cruzi
TcChr18-S	409659	409842	TcCLB.506965.110	57.0	+	T. cruzi
TcChr18-S	418291	418301	TcCLB.506965.140	67.0	-	T. cruzi
TcChr18-S	423887	423973	TcCLB.506965.170	68.0	-	T. cruzi
TcChr18-S	425731	425753	TcCLB.506965.180	65.0	-	T. cruzi
TcChr18-S	434128	434223	TcCLB.511607.60	66.0	+	T. cruzi
TcChr18-S	441838	441848	TcCLB.511607.90	73.0	-	T. cruzi
TcChr18-S	442904	442940	TcCLB.511607.100	74.0	-	T. cruzi
TcChr18-S	447753	447791	TcCLB.511607.110	77.0	-	T. cruzi
TcChr18-S	450836	450922	TcCLB.506967.10	71.0	-	T. cruzi
TcChr18-S	463078	463112	TcCLB.506967.50	33.0	+	T. cruzi
TcChr18-S	464640	465484	TcCLB.506967.60	67.0	+	T. cruzi
TcChr18-S	469578	470156	TcCLB.506967.65	65.0	+	T. cruzi
TcChr18-S	476951	478762	TcCLB.506967.100	31.0	+	T. cruzi
TcChr18-S	489293	489329	TcCLB.506967.140	72.0	-	T. cruzi
TcChr18-S	494128	494769	TcCLB.511609.10	62.0	-	T. cruzi
TcChr18-S	499595	499617	TcCLB.511609.30	81.0	-	T. cruzi
TcChr18-S	509497	509580	TcCLB.511611.20	58.0	+	T. cruzi
TcChr18-S	514031	514065	TcCLB.511611.50	70.0	+	T. cruzi
TcChr18-S	517946	517980	TcCLB.511613.10	74.0	+	T. cruzi
TcChr18-S	527501	527534	TcCLB.511613.50	34.0	-	T. cruzi
TcChr18-S	532333	533055	TcCLB.511613.60	44.0	-	T. cruzi
TcChr18-S	533903	534340	TcCLB.511613.70	58.0	-	T. cruzi
TcChr18-S	536822	536856	TcCLB.511613.80	71.0	-	T. cruzi
TcChr18-S	542019	542053	TcCLB.511613.90	37.0	-	T. cruzi
TcChr18-S	542730	543054	TcCLB.511613.100	66.0	-	T. cruzi
TcChr18-S	546402	546432	TcCLB.511613.120	62.0	-	T. cruzi
TcChr18-S	554008	554042	TcCLB.511613.180	38.0	-	T. cruzi
TcChr18-S	561673	562167	TcCLB.509097.10	80.0	-	T. cruzi
TcChr18-S	568388	568430	TcCLB.509097.28	71.0	-	T. cruzi
TcChr18-S	582313	582825	TcCLB.422319.10	71.0	-	T. cruzi
TcChr18-S	585608	585695	TcCLB.507237.10	69.0	-	T. cruzi
TcChr18-S	587485	587512	TcCLB.507237.20	63.0	-	T. cruzi
TcChr18-S	588626	588654	TcCLB.507237.24	51.0	-	T. cruzi
TcChr18-S	591948	591998	TcCLB.507237.60	77.0	+	T. cruzi
TcChr18-S	594904	595865	TcCLB.507237.70	65.0	+	T. cruzi
TcChr18-S	596924	596958	TcCLB.507237.80	73.0	+	T. cruzi
TcChr18-S	601410	601443	TcCLB.507237.89	65.0	+	T. cruzi
TcChr18-S	602514	602548	TcCLB.507237.100	85.0	+	T. cruzi
TcChr18-S	604463	604795	TcCLB.507237.110	66.0	+	T. cruzi
TcChr18-S	607198	608486	TcCLB.507237.140	27.0	+	T. cruzi
TcChr18-S	610299	610332	TcCLB.507237.160	32.0	+	T. cruzi
TcChr18-S	611418	611440	TcCLB.507237.170	67.0	+	T. cruzi
TcChr18-S	613835	614352	TcCLB.507237.180	44.0	+	T. cruzi
TcChr18-S	621798	621832	TcCLB.507237.220	72.0	+	T. cruzi
TcChr18-S	630241	630263	TcCLB.507237.250	11.0	-	T. cruzi
TcChr18-S	636880	637816	TcCLB.507237.280	67.0	-	T. cruzi
TcChr18-S	648418	648451	TcCLB.507237.350	32.0	-	T. cruzi
TcChr18-S	649903	649926	TcCLB.507237.353	59.0	-	T. cruzi
TcChr19-S	4026	4121	TcCLB.509513.10	69.0	-	T. cruzi
TcChr19-S	21888	22862	TcCLB.508563.11	88.0	-	T. cruzi
TcChr19-S	27071	27173	TcCLB.508563.20	64.0	-	T. cruzi
TcChr19-S	37773	37964	TcCLB.510847.10	62.0	-	T. cruzi
TcChr19-S	41687	41986	TcCLB.510847.20	72.0	-	T. cruzi
TcChr19-S	50253	52229	TcCLB.510847.40	68.0	-	T. cruzi
TcChr19-S	67188	67280	TcCLB.510849.20	68.0	-	T. cruzi
TcChr19-S	77067	77155	TcCLB.510851.40	70.0	-	T. cruzi
TcChr19-S	85208	85311	TcCLB.510853.10	68.0	-	T. cruzi
TcChr19-S	89111	89318	TcCLB.510853.30	72.0	-	T. cruzi
TcChr19-S	94006	96315	TcCLB.510853.40	68.0	-	T. cruzi
TcChr19-S	97861	98093	TcCLB.510853.50	64.0	-	T. cruzi
TcChr19-S	112449	114461	TcCLB.510853.96	69.0	-	T. cruzi
TcChr19-S	122257	122278	TcCLB.510855.4	90.0	-	T. cruzi
TcChr19-S	123969	124098	TcCLB.510855.10	85.0	-	T. cruzi
TcChr19-S	126192	126249	TcCLB.510855.20	87.0	-	T. cruzi
TcChr19-S	128847	128877	TcCLB.510857.4	92.0	-	T. cruzi
TcChr19-S	131121	132169	TcCLB.510857.10	83.0	-	T. cruzi
TcChr19-S	133282	133286	TcCLB.510857.20	71.0	-	T. cruzi
TcChr19-S	136201	136250	TcCLB.510857.30	86.0	-	T. cruzi
TcChr19-S	137664	137739	TcCLB.510857.40	95.0	-	T. cruzi
TcChr19-S	140244	140424	TcCLB.510857.54	85.0	-	T. cruzi
TcChr19-S	147194	147270	TcCLB.508567.20	93.0	-	T. cruzi
TcChr19-S	148216	149278	TcCLB.508567.30	82.0	-	T. cruzi
TcChr19-S	150342	150454	TcCLB.508567.40	89.0	-	T. cruzi
TcChr19-S	153213	153379	TcCLB.508567.60	84.0	-	T. cruzi
TcChr19-S	154186	154332	TcCLB.508567.70	85.0	-	T. cruzi
TcChr19-S	157441	157452	TcCLB.508567.80	94.0	-	T. cruzi
TcChr19-S	159379	159387	TcCLB.508567.89	93.0	-	T. cruzi
TcChr19-S	165737	165755	TcCLB.508567.100	51.0	-	T. cruzi
TcChr19-S	172613	172658	TcCLB.510859.10	89.0	-	T. cruzi
TcChr19-S	174539	174588	TcCLB.510859.17	89.0	-	T. cruzi
TcChr19-S	176778	176902	TcCLB.510859.24	39.0	-	T. cruzi
TcChr19-S	180458	180661	TcCLB.510859.30	81.0	-	T. cruzi
TcChr19-S	184930	185136	TcCLB.510859.40	87.0	-	T. cruzi
TcChr19-S	193037	194220	TcCLB.510861.14	77.0	-	T. cruzi
TcChr19-S	195957	195995	TcCLB.510861.30	91.0	-	T. cruzi
TcChr19-S	198451	198642	TcCLB.510861.40	85.0	-	T. cruzi
TcChr19-S	200020	200215	TcCLB.510861.50	71.0	-	T. cruzi
TcChr19-S	208581	208680	TcCLB.510861.70	90.0	-	T. cruzi
TcChr19-S	209732	209757	TcCLB.510861.80	92.0	-	T. cruzi
TcChr19-S	212810	212897	TcCLB.510861.94	89.0	-	T. cruzi
TcChr19-S	215494	215589	TcCLB.510861.110	89.0	-	T. cruzi
TcChr19-S	217108	217109	TcCLB.510861.125	94.0	-	T. cruzi
TcChr19-S	226112	226712	TcCLB.510861.140	86.0	-	T. cruzi
TcChr19-S	230121	230733	TcCLB.510861.150	77.0	-	T. cruzi
TcChr19-S	236802	237095	TcCLB.503715.40	45.0	-	T. cruzi
TcChr19-S	239672	240594	TcCLB.503715.30	87.0	-	T. cruzi
TcChr19-S	243588	243640	TcCLB.503715.10	98.0	-	T. cruzi
TcChr19-S	253120	254087	TcCLB.508569.10	24.0	-	T. cruzi
TcChr19-S	255146	255208	TcCLB.508569.20	97.0	-	T. cruzi
TcChr19-S	264238	264675	TcCLB.508569.70	27.0	-	T. cruzi
TcChr19-S	267336	267350	TcCLB.508569.80	95.0	-	T. cruzi
TcChr19-S	269955	270313	TcCLB.508569.90	82.0	-	T. cruzi
TcChr19-S	271645	271940	TcCLB.508569.100	89.0	-	T. cruzi
TcChr19-S	274080	274317	TcCLB.508569.120	82.0	-	T. cruzi
TcChr19-S	277307	277541	TcCLB.508569.130	86.0	-	T. cruzi
TcChr19-S	279178	279233	TcCLB.508569.140	90.0	-	T. cruzi
TcChr19-S	282801	282864	TcCLB.510863.9	73.0	-	T. cruzi
TcChr19-S	285006	285063	TcCLB.510863.20	95.0	-	T. cruzi
TcChr19-S	285975	286271	TcCLB.510863.30	93.0	-	T. cruzi
TcChr19-S	301917	302195	TcCLB.506401.24	21.0	-	T. cruzi
TcChr19-S	304582	304643	TcCLB.506401.50	90.0	-	T. cruzi
TcChr19-S	309673	309721	TcCLB.506401.70	93.0	-	T. cruzi
TcChr19-S	315316	315319	TcCLB.506401.90	90.0	-	T. cruzi
TcChr19-S	317699	317700	TcCLB.506401.100	96.0	-	T. cruzi
TcChr19-S	321941	323032	TcCLB.506401.110	85.0	-	T. cruzi
TcChr19-S	323923	323948	TcCLB.506401.120	93.0	-	T. cruzi
TcChr19-S	325002	325072	TcCLB.506401.130	92.0	-	T. cruzi
TcChr19-S	330623	330651	TcCLB.506401.140	42.0	-	T. cruzi
TcChr19-S	332300	332421	TcCLB.506401.150	84.0	-	T. cruzi
TcChr19-S	333921	334024	TcCLB.506401.160	93.0	-	T. cruzi
TcChr19-S	338040	338066	TcCLB.506401.170	62.0	-	T. cruzi
TcChr19-S	339935	340119	TcCLB.506401.180	87.0	-	T. cruzi
TcChr19-S	343497	343604	TcCLB.506401.190	84.0	-	T. cruzi
TcChr19-S	344637	344717	TcCLB.506401.200	95.0	-	T. cruzi
TcChr19-S	348659	348742	TcCLB.506401.220	91.0	-	T. cruzi
TcChr19-S	352479	352616	TcCLB.506401.230	80.0	-	T. cruzi
TcChr19-S	355834	355838	TcCLB.506401.240	91.0	-	T. cruzi
TcChr19-S	357925	358192	TcCLB.506401.250	83.0	-	T. cruzi
TcChr19-S	363915	364428	TcCLB.506401.280	66.0	-	T. cruzi
TcChr19-S	370248	371245	TcCLB.506401.290	71.0	-	T. cruzi
TcChr19-S	373692	373726	TcCLB.506401.300	90.0	-	T. cruzi
TcChr19-S	376609	377027	TcCLB.506401.304	87.0	-	T. cruzi
TcChr19-S	378088	378374	TcCLB.506401.310	82.0	-	T. cruzi
TcChr19-S	379573	379583	TcCLB.506401.320	92.0	-	T. cruzi
TcChr19-S	381369	381616	TcCLB.506401.330	76.0	-	T. cruzi
TcChr19-S	394567	394618	TcCLB.506401.350	72.0	-	T. cruzi
TcChr19-S	395195	395196	TcCLB.506401.360	91.0	-	T. cruzi
TcChr19-S	395572	395635	TcCLB.506401.370	90.0	+	T. cruzi
TcChr19-S	396838	397733	TcCLB.506401.380	58.0	+	T. cruzi
TcChr19-S	413688	413708	TcCLB.508975.30	36.0	-	T. cruzi
TcChr19-S	416377	416431	TcCLB.508975.20	87.0	+	T. cruzi
TcChr19-S	418976	419004	TcCLB.508975.10	91.0	+	T. cruzi
TcChr19-S	420820	420905	TcCLB.508975.4	93.0	+	T. cruzi
TcChr19-S	425641	425788	TcCLB.508973.90	86.0	+	T. cruzi
TcChr19-S	427718	427830	TcCLB.508973.80	74.0	+	T. cruzi
TcChr19-S	435163	435253	TcCLB.508973.69	95.0	+	T. cruzi
TcChr19-S	435778	435949	TcCLB.508973.60	91.0	+	T. cruzi
TcChr19-S	438608	438675	TcCLB.508973.50	92.0	+	T. cruzi
TcChr19-S	443786	443795	TcCLB.508973.30	94.0	+	T. cruzi
TcChr19-S	445719	445762	TcCLB.508973.20	82.0	+	T. cruzi
TcChr19-S	448086	448087	TcCLB.508973.9	95.0	+	T. cruzi
TcChr19-S	482934	482938	TcCLB.511395.120	66.0	+	T. cruzi
TcChr19-S	488018	489017	TcCLB.511395.90	81.0	-	T. cruzi
TcChr19-S	491535	491659	TcCLB.511395.80	84.0	-	T. cruzi
TcChr19-S	494976	495085	TcCLB.511395.60	58.0	-	T. cruzi
TcChr19-S	497399	497431	TcCLB.511395.50	90.0	-	T. cruzi
TcChr19-S	499478	499719	TcCLB.511395.40	87.0	-	T. cruzi
TcChr19-S	501084	501290	TcCLB.511395.30	89.0	-	T. cruzi
TcChr19-S	503465	503500	TcCLB.511395.20	88.0	-	T. cruzi
TcChr19-S	504126	504200	TcCLB.511395.14	73.0	-	T. cruzi
TcChr19-S	506182	506388	TcCLB.511393.88	93.0	-	T. cruzi
TcChr19-S	507385	507447	TcCLB.511393.79	91.0	-	T. cruzi
TcChr19-S	509532	509699	TcCLB.511393.70	97.0	-	T. cruzi
TcChr19-S	513262	513536	TcCLB.511393.60	79.0	-	T. cruzi
TcChr19-S	515161	515239	TcCLB.511393.49	88.0	-	T. cruzi
TcChr19-S	517021	517041	TcCLB.511393.40	91.0	-	T. cruzi
TcChr19-S	520185	520247	TcCLB.511393.30	81.0	-	T. cruzi
TcChr19-S	523085	523126	TcCLB.506487.60	89.0	-	T. cruzi
TcChr19-S	524597	526288	TcCLB.506487.50	63.0	+	T. cruzi
TcChr19-S	529740	529985	TcCLB.506487.37	82.0	+	T. cruzi
TcChr19-S	530833	531838	TcCLB.506487.24	71.0	+	T. cruzi
TcChr19-S	537833	537913	TcCLB.504139.10	70.0	+	T. cruzi
TcChr19-S	550302	550601	TcCLB.510005.41	68.0	+	T. cruzi
TcChr19-S	554039	555233	TcCLB.510005.30	77.0	+	T. cruzi
TcChr19-S	558353	558550	TcCLB.510005.20	70.0	+	T. cruzi
TcChr19-S	581442	583874	TcCLB.508279.10	23.0	+	T. cruzi
TcChr19-S	607394	607395	TcCLB.508283.40	47.0	+	T. cruzi
TcChr19-S	611698	611933	TcCLB.508283.60	67.0	+	T. cruzi
TcChr19-S	613370	613506	TcCLB.508283.69	39.0	+	T. cruzi
TcChr19-S	638887	641518	TcCLB.510449.20	43.0	+	T. cruzi
TcChr19-S	643814	643901	TcCLB.510451.10	72.0	+	T. cruzi
TcChr19-S	647592	648549	TcCLB.510451.21	69.0	+	T. cruzi
TcChr19-S	651393	653961	TcCLB.508285.10	75.0	+	T. cruzi
TcChr19-S	656532	656558	TcCLB.508285.20	80.0	+	T. cruzi
TcChr19-S	659803	660292	TcCLB.508285.30	60.0	+	T. cruzi
TcChr19-S	662465	662508	TcCLB.508285.40	79.0	+	T. cruzi
TcChr19-S	666090	666634	TcCLB.508285.60	68.0	+	T. cruzi
TcChr2-S	4117	4247	TcCLB.507941.10	69.0	-	T. cruzi
TcChr2-S	4856	4877	TcCLB.507941.14	91.0	-	T. cruzi
TcChr2-S	7283	7301	TcCLB.507941.20	91.0	-	T. cruzi
TcChr2-S	9307	9360	TcCLB.507941.30	96.0	-	T. cruzi
TcChr2-S	11007	11057	TcCLB.507941.40	90.0	-	T. cruzi
TcChr2-S	12287	12431	TcCLB.507941.50	82.0	-	T. cruzi
TcChr2-S	14054	14122	TcCLB.507941.60	96.0	-	T. cruzi
TcChr2-S	17184	17206	TcCLB.507941.70	76.0	-	T. cruzi
TcChr2-S	18061	18082	TcCLB.507941.80	95.0	-	T. cruzi
TcChr2-S	21562	21609	TcCLB.507941.100	78.0	-	T. cruzi
TcChr2-S	25059	25152	TcCLB.507941.120	90.0	-	T. cruzi
TcChr2-S	26570	28151	TcCLB.507941.130	72.0	-	T. cruzi
TcChr2-S	30104	30220	TcCLB.507941.170	68.0	-	T. cruzi
TcChr2-S	35662	35709	TcCLB.510351.31	95.0	-	T. cruzi
TcChr2-S	40703	40716	TcCLB.510351.50	91.0	-	T. cruzi
TcChr2-S	42044	42136	TcCLB.510351.60	71.0	-	T. cruzi
TcChr2-S	45558	45724	TcCLB.510351.70	83.0	-	T. cruzi
TcChr2-S	46885	46949	TcCLB.510351.80	91.0	-	T. cruzi
TcChr2-S	48721	48750	TcCLB.510351.90	94.0	-	T. cruzi
TcChr2-S	51044	51209	TcCLB.510351.100	77.0	-	T. cruzi
TcChr2-S	52839	52855	TcCLB.510351.110	99.0	-	T. cruzi
TcChr2-S	54008	54126	TcCLB.510351.120	72.0	-	T. cruzi
TcChr2-S	55354	55410	TcCLB.510351.130	92.0	-	T. cruzi
TcChr2-S	55921	56051	TcCLB.510351.140	74.0	-	T. cruzi
TcChr2-S	60991	61203	TcCLB.449247.4	90.0	-	T. cruzi
TcChr2-S	62222	62265	TcCLB.449247.10	91.0	-	T. cruzi
TcChr2-S	66518	66528	TcCLB.508205.10	95.0	-	T. cruzi
TcChr2-S	69114	69555	TcCLB.508205.20	81.0	-	T. cruzi
TcChr2-S	71659	71712	TcCLB.508205.30	99.0	-	T. cruzi
TcChr2-S	72437	72565	TcCLB.508205.39	87.0	-	T. cruzi
TcChr2-S	77050	77123	TcCLB.510353.10	93.0	-	T. cruzi
TcChr2-S	80407	80660	TcCLB.510353.20	82.0	-	T. cruzi
TcChr2-S	83092	83118	TcCLB.510353.30	93.0	-	T. cruzi
TcChr2-S	84154	84225	TcCLB.419417.4	91.0	-	T. cruzi
TcChr2-S	84835	84836	TcCLB.419417.10	86.0	-	T. cruzi
TcChr2-S	88013	88030	TcCLB.506717.4	89.0	-	T. cruzi
TcChr2-S	91702	91745	TcCLB.506717.20	90.0	+	T. cruzi
TcChr2-S	95934	98008	TcCLB.506717.25	85.0	+	T. cruzi
TcChr2-S	100800	101846	TcCLB.506717.30	64.0	+	T. cruzi
TcChr2-S	109111	109193	TcCLB.506717.60	81.0	+	T. cruzi
TcChr2-S	113331	113449	TcCLB.506717.80	65.0	+	T. cruzi
TcChr2-S	117650	119064	TcCLB.506717.100	70.0	+	T. cruzi
TcChr2-S	121168	121921	TcCLB.506717.130	73.0	+	T. cruzi
TcChr2-S	125369	128262	TcCLB.506717.140	74.0	+	T. cruzi
TcChr2-S	144262	144317	TcCLB.506717.200	64.0	+	T. cruzi
TcChr2-S	146026	146095	TcCLB.506717.219	93.0	+	T. cruzi
TcChr2-S	148478	148568	TcCLB.506717.240	66.0	+	T. cruzi
TcChr20-S	6323	6424	TcCLB.506341.50	76.0	-	T. cruzi
TcChr20-S	7541	8611	TcCLB.506341.40	65.0	-	T. cruzi
TcChr20-S	10442	11349	TcCLB.506341.30	74.0	-	T. cruzi
TcChr20-S	12182	12262	TcCLB.506341.20	86.0	-	T. cruzi
TcChr20-S	14051	14065	TcCLB.397937.5	89.0	-	T. cruzi
TcChr20-S	16679	16703	TcCLB.509759.19	50.0	-	T. cruzi
TcChr20-S	20597	20666	TcCLB.509757.40	78.0	-	T. cruzi
TcChr20-S	21643	21766	TcCLB.509757.30	91.0	-	T. cruzi
TcChr20-S	22860	22954	TcCLB.509757.20	89.0	-	T. cruzi
TcChr20-S	26471	26499	TcCLB.510963.5	79.0	-	T. cruzi
TcChr20-S	28519	28659	TcCLB.510963.10	85.0	-	T. cruzi
TcChr20-S	31758	31774	TcCLB.510963.20	87.0	-	T. cruzi
TcChr20-S	32994	33017	TcCLB.510963.30	87.0	-	T. cruzi
TcChr20-S	34244	34292	TcCLB.510963.39	78.0	-	T. cruzi
TcChr20-S	38142	38167	TcCLB.510963.50	75.0	-	T. cruzi
TcChr20-S	39238	39258	TcCLB.510963.60	76.0	-	T. cruzi
TcChr20-S	39938	39958	TcCLB.510963.70	86.0	-	T. cruzi
TcChr20-S	40637	40681	TcCLB.510963.80	83.0	-	T. cruzi
TcChr20-S	44125	44647	TcCLB.508169.9	29.0	-	T. cruzi
TcChr20-S	48634	48717	TcCLB.508169.30	88.0	-	T. cruzi
TcChr20-S	49514	49555	TcCLB.508169.40	90.0	-	T. cruzi
TcChr20-S	51809	51829	TcCLB.508169.50	89.0	-	T. cruzi
TcChr20-S	52935	53044	TcCLB.508169.60	83.0	-	T. cruzi
TcChr20-S	53602	53622	TcCLB.508169.69	93.0	-	T. cruzi
TcChr20-S	54805	54815	TcCLB.508169.80	95.0	-	T. cruzi
TcChr20-S	56697	56725	TcCLB.508169.90	91.0	-	T. cruzi
TcChr20-S	61214	61228	TcCLB.508169.110	94.0	-	T. cruzi
TcChr20-S	63721	63787	TcCLB.510287.4	70.0	-	T. cruzi
TcChr20-S	64563	64601	TcCLB.510287.10	92.0	-	T. cruzi
TcChr20-S	65758	65914	TcCLB.510287.20	8.0	-	T. cruzi
TcChr20-S	66603	66703	TcCLB.510287.30	85.0	-	T. cruzi
TcChr20-S	68957	69181	TcCLB.510287.40	35.0	-	T. cruzi
TcChr20-S	70366	70467	TcCLB.510287.50	80.0	-	T. cruzi
TcChr20-S	73754	73772	TcCLB.510289.3	79.0	-	T. cruzi
TcChr20-S	74202	74269	TcCLB.510289.6	95.0	-	T. cruzi
TcChr20-S	76452	76541	TcCLB.510289.10	83.0	-	T. cruzi
TcChr20-S	77758	77786	TcCLB.510289.20	93.0	-	T. cruzi
TcChr20-S	79829	80763	TcCLB.510289.30	76.0	-	T. cruzi
TcChr20-S	82941	83036	TcCLB.510289.40	74.0	-	T. cruzi
TcChr20-S	83659	83761	TcCLB.510289.44	86.0	-	T. cruzi
TcChr20-S	86578	86579	TcCLB.510289.50	80.0	-	T. cruzi
TcChr20-S	87230	87336	TcCLB.510289.54	83.0	-	T. cruzi
TcChr20-S	88278	88652	TcCLB.510289.60	86.0	-	T. cruzi
TcChr20-S	90130	90206	TcCLB.510289.70	80.0	-	T. cruzi
TcChr20-S	90996	91101	TcCLB.510289.80	94.0	-	T. cruzi
TcChr20-S	91850	91898	TcCLB.510289.90	89.0	-	T. cruzi
TcChr20-S	97491	97590	TcCLB.504203.4	83.0	-	T. cruzi
TcChr20-S	99352	99426	TcCLB.504203.10	98.0	-	T. cruzi
TcChr20-S	101810	101812	TcCLB.504203.20	94.0	-	T. cruzi
TcChr20-S	103323	103324	TcCLB.504203.29	81.0	-	T. cruzi
TcChr20-S	104460	104492	TcCLB.504203.40	93.0	-	T. cruzi
TcChr20-S	106699	106882	TcCLB.504203.50	78.0	-	T. cruzi
TcChr20-S	109020	109198	TcCLB.510291.7	81.0	-	T. cruzi
TcChr20-S	112180	112189	TcCLB.510291.14	88.0	-	T. cruzi
TcChr20-S	114258	114339	TcCLB.510291.20	84.0	-	T. cruzi
TcChr20-S	118718	118729	TcCLB.506677.10	89.0	+	T. cruzi
TcChr20-S	119952	119984	TcCLB.506677.20	89.0	+	T. cruzi
TcChr20-S	121367	121372	TcCLB.506677.30	88.0	+	T. cruzi
TcChr20-S	122595	122614	TcCLB.506677.39	95.0	+	T. cruzi
TcChr20-S	125354	125394	TcCLB.510293.20	97.0	+	T. cruzi
TcChr20-S	128130	128226	TcCLB.510293.30	92.0	+	T. cruzi
TcChr20-S	129881	129995	TcCLB.510293.50	89.0	+	T. cruzi
TcChr20-S	131296	131310	TcCLB.510293.54	92.0	+	T. cruzi
TcChr20-S	131618	131794	TcCLB.510293.60	39.0	+	T. cruzi
TcChr20-S	133019	133065	TcCLB.510293.70	92.0	+	T. cruzi
TcChr20-S	134421	134465	TcCLB.510293.79	93.0	+	T. cruzi
TcChr20-S	138437	139096	TcCLB.510295.15	84.0	+	T. cruzi
TcChr20-S	140665	140670	TcCLB.510295.20	93.0	+	T. cruzi
TcChr20-S	141462	141627	TcCLB.510295.30	92.0	+	T. cruzi
TcChr20-S	142453	142596	TcCLB.510295.40	93.0	+	T. cruzi
TcChr20-S	143766	144190	TcCLB.510295.50	85.0	+	T. cruzi
TcChr20-S	147829	147948	TcCLB.510295.59	71.0	+	T. cruzi
TcChr20-S	154639	154934	TcCLB.510297.20	79.0	+	T. cruzi
TcChr20-S	158953	158957	TcCLB.510297.30	94.0	+	T. cruzi
TcChr20-S	162574	162821	TcCLB.510297.40	67.0	+	T. cruzi
TcChr20-S	164800	164949	TcCLB.510297.50	89.0	+	T. cruzi
TcChr20-S	166989	167058	TcCLB.510297.60	89.0	+	T. cruzi
TcChr20-S	169063	169166	TcCLB.510297.70	72.0	+	T. cruzi
TcChr20-S	170733	170889	TcCLB.510297.80	84.0	+	T. cruzi
TcChr20-S	172688	172719	TcCLB.510297.90	93.0	+	T. cruzi
TcChr20-S	174496	174612	TcCLB.510297.100	91.0	+	T. cruzi
TcChr20-S	182511	182948	TcCLB.510297.119	69.0	+	T. cruzi
TcChr20-S	241443	241467	TcCLB.504097.30	89.0	+	T. cruzi
TcChr20-S	245882	246095	TcCLB.504097.20	74.0	+	T. cruzi
TcChr20-S	247159	247183	TcCLB.504097.10	90.0	+	T. cruzi
TcChr20-S	249049	249188	TcCLB.504097.4	83.0	+	T. cruzi
TcChr20-S	252664	252675	TcCLB.503611.20	89.0	+	T. cruzi
TcChr20-S	255196	255203	TcCLB.503611.40	91.0	+	T. cruzi
TcChr20-S	255830	255887	TcCLB.503611.50	88.0	+	T. cruzi
TcChr20-S	263620	263642	TcCLB.503527.10	96.0	+	T. cruzi
TcChr20-S	265613	265704	TcCLB.503527.20	89.0	+	T. cruzi
TcChr20-S	267355	267420	TcCLB.503527.29	93.0	+	T. cruzi
TcChr20-S	270593	270618	TcCLB.503527.50	92.0	+	T. cruzi
TcChr20-S	271533	271566	TcCLB.503527.60	89.0	+	T. cruzi
TcChr20-S	273394	273485	TcCLB.504163.10	88.0	+	T. cruzi
TcChr20-S	275568	275694	TcCLB.504163.20	91.0	+	T. cruzi
TcChr20-S	278024	278063	TcCLB.504163.30	89.0	+	T. cruzi
TcChr20-S	278876	278912	TcCLB.504163.40	90.0	+	T. cruzi
TcChr20-S	280286	280623	TcCLB.504163.50	66.0	+	T. cruzi
TcChr20-S	281909	281921	TcCLB.504163.60	90.0	+	T. cruzi
TcChr20-S	282967	282969	TcCLB.504163.70	92.0	+	T. cruzi
TcChr20-S	284700	284826	TcCLB.504163.80	81.0	+	T. cruzi
TcChr20-S	286055	286150	TcCLB.504163.90	89.0	+	T. cruzi
TcChr20-S	287663	287689	TcCLB.504163.100	94.0	+	T. cruzi
TcChr20-S	289023	289235	TcCLB.504163.110	84.0	+	T. cruzi
TcChr20-S	293425	293632	TcCLB.503907.10	31.0	+	T. cruzi
TcChr20-S	312557	312662	TcCLB.510125.20	43.0	+	T. cruzi
TcChr20-S	316611	318049	TcCLB.510125.10	93.0	+	T. cruzi
TcChr20-S	325034	325134	TcCLB.504009.70	91.0	+	T. cruzi
TcChr20-S	326004	326027	TcCLB.504009.60	77.0	+	T. cruzi
TcChr20-S	329729	329746	TcCLB.504009.40	86.0	+	T. cruzi
TcChr20-S	331248	331289	TcCLB.504009.30	79.0	+	T. cruzi
TcChr20-S	333420	333455	TcCLB.504009.20	89.0	+	T. cruzi
TcChr20-S	335182	335252	TcCLB.504009.10	92.0	+	T. cruzi
TcChr20-S	336745	336856	TcCLB.504009.4	87.0	+	T. cruzi
TcChr20-S	339990	340049	TcCLB.506567.134	86.0	+	T. cruzi
TcChr20-S	342796	342849	TcCLB.506567.130	90.0	+	T. cruzi
TcChr20-S	343647	343857	TcCLB.506567.120	89.0	+	T. cruzi
TcChr20-S	345224	345385	TcCLB.506567.110	91.0	+	T. cruzi
TcChr20-S	347469	347585	TcCLB.506567.100	85.0	+	T. cruzi
TcChr20-S	348875	348923	TcCLB.506567.90	60.0	+	T. cruzi
TcChr20-S	349947	350135	TcCLB.506567.80	72.0	+	T. cruzi
TcChr20-S	351342	351433	TcCLB.506567.77	68.0	+	T. cruzi
TcChr20-S	352166	352192	TcCLB.506567.74	92.0	+	T. cruzi
TcChr20-S	352833	352857	TcCLB.506567.70	89.0	+	T. cruzi
TcChr20-S	353876	355273	TcCLB.506567.60	85.0	+	T. cruzi
TcChr20-S	357933	357984	TcCLB.506567.50	93.0	+	T. cruzi
TcChr20-S	358777	358978	TcCLB.506567.34	70.0	+	T. cruzi
TcChr20-S	360740	360785	TcCLB.506567.20	97.0	+	T. cruzi
TcChr20-S	362903	362975	TcCLB.506567.10	99.0	+	T. cruzi
TcChr20-S	365986	366088	TcCLB.510123.70	64.0	+	T. cruzi
TcChr20-S	367263	367321	TcCLB.510123.60	85.0	+	T. cruzi
TcChr20-S	369062	369120	TcCLB.510123.50	92.0	+	T. cruzi
TcChr20-S	369910	369992	TcCLB.510123.40	87.0	+	T. cruzi
TcChr20-S	370788	370907	TcCLB.510123.30	66.0	+	T. cruzi
TcChr20-S	374278	374579	TcCLB.510123.20	87.0	+	T. cruzi
TcChr20-S	376994	377166	TcCLB.510123.10	88.0	+	T. cruzi
TcChr20-S	385962	386062	TcCLB.506565.20	88.0	+	T. cruzi
TcChr20-S	388040	388043	TcCLB.506565.12	95.0	+	T. cruzi
TcChr20-S	388959	389055	TcCLB.506565.8	82.0	+	T. cruzi
TcChr20-S	389642	390027	TcCLB.506565.4	57.0	+	T. cruzi
TcChr20-S	391891	391961	TcCLB.510251.10	75.0	+	T. cruzi
TcChr20-S	394068	394333	TcCLB.510251.19	72.0	+	T. cruzi
TcChr20-S	398868	399259	TcCLB.508145.20	67.0	+	T. cruzi
TcChr20-S	401285	401360	TcCLB.508145.40	95.0	+	T. cruzi
TcChr20-S	402092	402750	TcCLB.508145.49	69.0	+	T. cruzi
TcChr20-S	411886	411963	TcCLB.510253.20	81.0	+	T. cruzi
TcChr20-S	414674	414757	TcCLB.510253.29	89.0	+	T. cruzi
TcChr20-S	416304	416375	TcCLB.510255.10	87.0	+	T. cruzi
TcChr20-S	417712	417771	TcCLB.510255.20	92.0	+	T. cruzi
TcChr20-S	421724	421786	TcCLB.510257.20	95.0	+	T. cruzi
TcChr20-S	423286	423298	TcCLB.510257.24	83.0	+	T. cruzi
TcChr20-S	424240	424247	TcCLB.510257.30	92.0	+	T. cruzi
TcChr20-S	425433	425463	TcCLB.510257.40	79.0	+	T. cruzi
TcChr20-S	426717	426762	TcCLB.510257.50	80.0	+	T. cruzi
TcChr20-S	428403	428562	TcCLB.510257.60	84.0	+	T. cruzi
TcChr20-S	430078	430100	TcCLB.510257.70	84.0	+	T. cruzi
TcChr20-S	432740	432838	TcCLB.510257.80	85.0	+	T. cruzi
TcChr20-S	437083	437101	TcCLB.510257.90	86.0	-	T. cruzi
TcChr20-S	441841	442028	TcCLB.510257.120	84.0	-	T. cruzi
TcChr20-S	444473	444513	TcCLB.510257.130	90.0	-	T. cruzi
TcChr20-S	450334	450401	TcCLB.510259.6	89.0	-	T. cruzi
TcChr20-S	452407	452427	TcCLB.510259.18	94.0	-	T. cruzi
TcChr20-S	454923	454926	TcCLB.510259.24	68.0	-	T. cruzi
TcChr20-S	455872	455901	TcCLB.510259.30	66.0	-	T. cruzi
TcChr20-S	456351	456365	TcCLB.510259.40	89.0	-	T. cruzi
TcChr20-S	457143	457152	TcCLB.510259.50	69.0	-	T. cruzi
TcChr20-S	470649	470756	TcCLB.508147.70	69.0	+	T. cruzi
TcChr20-S	474451	474884	TcCLB.508147.75	49.0	+	T. cruzi
TcChr20-S	476944	476972	TcCLB.508147.79	62.0	+	T. cruzi
TcChr20-S	478124	478162	TcCLB.508147.90	77.0	+	T. cruzi
TcChr20-S	485273	485301	TcCLB.508147.140	27.0	+	T. cruzi
TcChr20-S	486332	486366	TcCLB.508147.150	73.0	+	T. cruzi
TcChr20-S	488794	490803	TcCLB.508147.159	68.0	+	T. cruzi
TcChr20-S	508252	508365	TcCLB.508149.60	41.0	+	T. cruzi
TcChr20-S	512042	512419	TcCLB.508149.65	71.0	+	T. cruzi
TcChr20-S	514583	514616	TcCLB.508149.70	65.0	+	T. cruzi
TcChr20-S	520539	520572	TcCLB.508151.10	49.0	+	T. cruzi
TcChr20-S	521645	521667	TcCLB.508151.20	70.0	+	T. cruzi
TcChr20-S	523480	523743	TcCLB.506667.5	63.0	+	T. cruzi
TcChr20-S	525398	525420	TcCLB.506667.10	30.0	+	T. cruzi
TcChr20-S	528341	528817	TcCLB.506667.20	66.0	+	T. cruzi
TcChr20-S	530245	530278	TcCLB.506667.30	81.0	+	T. cruzi
TcChr20-S	531827	531849	TcCLB.506667.40	69.0	+	T. cruzi
TcChr20-S	533217	534023	TcCLB.506667.50	69.0	+	T. cruzi
TcChr20-S	538336	540330	TcCLB.506667.70	18.0	+	T. cruzi
TcChr20-S	541604	541645	TcCLB.506667.80	72.0	+	T. cruzi
TcChr20-S	543023	543823	TcCLB.506667.90	69.0	+	T. cruzi
TcChr20-S	547556	548947	TcCLB.506667.110	67.0	+	T. cruzi
TcChr20-S	552494	552545	TcCLB.506667.120	75.0	+	T. cruzi
TcChr20-S	557017	558769	TcCLB.506667.160	67.0	+	T. cruzi
TcChr20-S	564314	564324	TcCLB.510261.10	63.0	+	T. cruzi
TcChr20-S	566654	568903	TcCLB.510261.21	64.0	-	T. cruzi
TcChr20-S	570462	570496	TcCLB.510261.31	33.0	-	T. cruzi
TcChr20-S	574587	574620	TcCLB.508099.20	81.0	-	T. cruzi
TcChr20-S	576694	577075	TcCLB.508099.40	28.0	-	T. cruzi
TcChr20-S	587625	587968	TcCLB.510189.51	27.0	-	T. cruzi
TcChr20-S	591643	592441	TcCLB.508103.14	71.0	-	T. cruzi
TcChr20-S	602339	602372	TcCLB.510191.20	69.0	-	T. cruzi
TcChr20-S	603845	604577	TcCLB.510191.31	65.0	-	T. cruzi
TcChr20-S	609250	609341	TcCLB.510191.40	66.0	-	T. cruzi
TcChr20-S	620073	620172	TcCLB.506609.30	68.0	-	T. cruzi
TcChr20-S	624102	624379	TcCLB.506609.60	70.0	-	T. cruzi
TcChr20-S	627299	627327	TcCLB.506609.80	63.0	-	T. cruzi
TcChr20-S	628875	630159	TcCLB.508107.20	25.0	-	T. cruzi
TcChr20-S	634247	634936	TcCLB.508107.30	69.0	-	T. cruzi
TcChr20-S	636473	636507	TcCLB.508109.10	71.0	-	T. cruzi
TcChr20-S	637206	637239	TcCLB.508109.14	39.0	-	T. cruzi
TcChr20-S	642584	642617	TcCLB.508109.20	69.0	+	T. cruzi
TcChr20-S	645691	645734	TcCLB.508109.50	34.0	+	T. cruzi
TcChr20-S	648839	649423	TcCLB.508109.60	69.0	+	T. cruzi
TcChr21-S	2642	4492	TcCLB.507445.9	71.0	-	T. cruzi
TcChr21-S	7841	7935	TcCLB.507445.30	83.0	-	T. cruzi
TcChr21-S	13192	13232	TcCLB.507475.30	91.0	+	T. cruzi
TcChr21-S	20253	20467	TcCLB.507477.10	68.0	+	T. cruzi
TcChr21-S	32154	32433	TcCLB.507477.20	89.0	+	T. cruzi
TcChr21-S	42744	42839	TcCLB.507479.20	74.0	+	T. cruzi
TcChr21-S	49028	49105	TcCLB.507479.29	75.0	+	T. cruzi
TcChr21-S	56804	58022	TcCLB.507479.51	67.0	+	T. cruzi
TcChr21-S	61753	61845	TcCLB.507479.70	60.0	+	T. cruzi
TcChr21-S	74183	74473	TcCLB.463155.10	69.0	-	T. cruzi
TcChr21-S	77951	78030	TcCLB.463155.20	94.0	-	T. cruzi
TcChr21-S	89481	89521	TcCLB.505063.30	84.0	+	T. cruzi
TcChr21-S	99951	100100	TcCLB.506947.110	83.0	-	T. cruzi
TcChr21-S	101641	101810	TcCLB.506947.100	82.0	-	T. cruzi
TcChr21-S	102973	103024	TcCLB.506947.90	77.0	-	T. cruzi
TcChr21-S	105651	105699	TcCLB.506947.70	82.0	-	T. cruzi
TcChr21-S	107891	107892	TcCLB.506947.60	92.0	-	T. cruzi
TcChr21-S	109924	109944	TcCLB.506947.50	90.0	-	T. cruzi
TcChr21-S	113291	113304	TcCLB.506947.40	89.0	-	T. cruzi
TcChr21-S	114766	114779	TcCLB.506947.30	82.0	-	T. cruzi
TcChr21-S	117186	117844	TcCLB.506947.20	78.0	-	T. cruzi
TcChr21-S	120433	120530	TcCLB.506947.10	85.0	-	T. cruzi
TcChr21-S	122523	122573	TcCLB.510605.19	66.0	-	T. cruzi
TcChr21-S	126466	126731	TcCLB.510603.169	74.0	-	T. cruzi
TcChr21-S	130816	130869	TcCLB.510603.160	89.0	-	T. cruzi
TcChr21-S	135149	135170	TcCLB.510603.140	68.0	-	T. cruzi
TcChr21-S	147964	148164	TcCLB.510603.130	72.0	-	T. cruzi
TcChr21-S	152907	152933	TcCLB.510603.90	91.0	-	T. cruzi
TcChr21-S	154993	155013	TcCLB.510603.80	88.0	-	T. cruzi
TcChr21-S	157152	157156	TcCLB.510603.60	91.0	-	T. cruzi
TcChr21-S	160752	161045	TcCLB.510603.40	78.0	-	T. cruzi
TcChr21-S	163615	163636	TcCLB.510603.20	90.0	-	T. cruzi
TcChr21-S	165603	165725	TcCLB.510603.10	72.0	-	T. cruzi
TcChr21-S	167423	167783	TcCLB.510601.40	63.0	-	T. cruzi
TcChr21-S	170346	170542	TcCLB.510601.30	51.0	-	T. cruzi
TcChr21-S	172817	172827	TcCLB.510601.20	76.0	-	T. cruzi
TcChr21-S	174213	174245	TcCLB.508379.29	89.0	-	T. cruzi
TcChr21-S	175199	175312	TcCLB.508379.20	83.0	-	T. cruzi
TcChr21-S	178833	179092	TcCLB.508375.89	56.0	-	T. cruzi
TcChr21-S	180079	180146	TcCLB.508375.80	70.0	-	T. cruzi
TcChr21-S	183376	183473	TcCLB.508375.70	66.0	-	T. cruzi
TcChr21-S	184827	184900	TcCLB.508375.60	37.0	-	T. cruzi
TcChr21-S	186481	186499	TcCLB.508375.50	55.0	-	T. cruzi
TcChr21-S	188240	188269	TcCLB.508375.30	67.0	-	T. cruzi
TcChr21-S	191758	191855	TcCLB.508375.20	73.0	-	T. cruzi
TcChr21-S	194471	194486	TcCLB.508375.10	68.0	-	T. cruzi
TcChr21-S	195205	195645	TcCLB.508375.5	81.0	-	T. cruzi
TcChr21-S	197301	197460	TcCLB.508373.29	81.0	-	T. cruzi
TcChr21-S	198855	199979	TcCLB.508373.20	65.0	-	T. cruzi
TcChr21-S	206053	206402	TcCLB.508371.10	75.0	-	T. cruzi
TcChr21-S	261641	261783	TcCLB.404843.20	91.0	-	T. cruzi
TcChr21-S	265238	265250	TcCLB.503619.10	80.0	-	T. cruzi
TcChr21-S	267041	267310	TcCLB.503619.20	83.0	-	T. cruzi
TcChr21-S	267901	268033	TcCLB.503619.25	77.0	-	T. cruzi
TcChr21-S	268980	269011	TcCLB.503619.29	89.0	-	T. cruzi
TcChr21-S	271814	272006	TcCLB.503529.10	69.0	-	T. cruzi
TcChr21-S	275106	275190	TcCLB.503529.20	93.0	-	T. cruzi
TcChr21-S	278278	278402	TcCLB.503529.30	83.0	-	T. cruzi
TcChr21-S	281690	282088	TcCLB.503531.10	26.0	-	T. cruzi
TcChr21-S	284193	284220	TcCLB.503531.20	92.0	-	T. cruzi
TcChr21-S	285757	285927	TcCLB.503531.30	71.0	-	T. cruzi
TcChr21-S	286906	287124	TcCLB.503531.40	63.0	-	T. cruzi
TcChr21-S	289012	289021	TcCLB.503531.49	94.0	+	T. cruzi
TcChr21-S	297633	297647	TcCLB.507811.114	100.0	+	T. cruzi
TcChr21-S	298938	298972	TcCLB.507811.107	91.0	+	T. cruzi
TcChr21-S	300020	300053	TcCLB.507811.100	76.0	+	T. cruzi
TcChr21-S	301780	302709	TcCLB.507811.90	59.0	+	T. cruzi
TcChr21-S	306008	306132	TcCLB.507811.70	88.0	+	T. cruzi
TcChr21-S	307799	307877	TcCLB.507811.60	95.0	+	T. cruzi
TcChr21-S	309716	310024	TcCLB.507811.50	89.0	+	T. cruzi
TcChr21-S	311962	312000	TcCLB.507811.44	97.0	+	T. cruzi
TcChr21-S	312832	312851	TcCLB.507811.40	92.0	+	T. cruzi
TcChr21-S	315095	315190	TcCLB.507811.30	60.0	+	T. cruzi
TcChr21-S	318584	318724	TcCLB.507811.20	82.0	+	T. cruzi
TcChr21-S	326890	327055	TcCLB.509779.50	73.0	+	T. cruzi
TcChr21-S	328689	328766	TcCLB.509779.40	96.0	+	T. cruzi
TcChr21-S	329736	329942	TcCLB.509779.30	69.0	+	T. cruzi
TcChr21-S	332643	332747	TcCLB.509779.20	85.0	+	T. cruzi
TcChr21-S	334520	334522	TcCLB.509779.10	73.0	+	T. cruzi
TcChr21-S	338276	338493	TcCLB.509779.4	80.0	+	T. cruzi
TcChr21-S	342672	342753	TcCLB.509777.140	97.0	+	T. cruzi
TcChr21-S	343948	344062	TcCLB.509777.130	83.0	+	T. cruzi
TcChr21-S	346714	346730	TcCLB.509777.110	95.0	+	T. cruzi
TcChr21-S	348495	348525	TcCLB.509777.100	89.0	+	T. cruzi
TcChr21-S	351587	351828	TcCLB.509777.90	80.0	+	T. cruzi
TcChr21-S	353823	353920	TcCLB.509777.80	82.0	+	T. cruzi
TcChr21-S	354992	355222	TcCLB.509777.70	85.0	+	T. cruzi
TcChr21-S	360242	360391	TcCLB.509777.64	87.0	+	T. cruzi
TcChr21-S	361009	361106	TcCLB.509777.60	76.0	+	T. cruzi
TcChr21-S	364970	365341	TcCLB.509777.40	62.0	+	T. cruzi
TcChr21-S	369218	369322	TcCLB.509777.30	81.0	+	T. cruzi
TcChr21-S	373383	374209	TcCLB.509777.10	25.0	+	T. cruzi
TcChr21-S	377210	377279	TcCLB.509777.4	95.0	+	T. cruzi
TcChr21-S	378854	378935	TcCLB.509775.40	88.0	+	T. cruzi
TcChr21-S	380476	380501	TcCLB.509775.34	95.0	+	T. cruzi
TcChr21-S	381469	381826	TcCLB.509775.30	72.0	+	T. cruzi
TcChr21-S	396368	397140	TcCLB.509775.20	84.0	+	T. cruzi
TcChr21-S	403821	403869	TcCLB.509775.9	88.0	+	T. cruzi
TcChr21-S	406549	406598	TcCLB.509773.9	74.0	+	T. cruzi
TcChr21-S	410790	410803	TcCLB.507809.160	89.0	+	T. cruzi
TcChr21-S	413004	413117	TcCLB.507809.150	89.0	+	T. cruzi
TcChr21-S	414528	414798	TcCLB.507809.140	73.0	+	T. cruzi
TcChr21-S	419714	419996	TcCLB.507809.130	85.0	+	T. cruzi
TcChr21-S	423880	424008	TcCLB.507809.119	73.0	+	T. cruzi
TcChr21-S	427093	427125	TcCLB.507809.110	88.0	+	T. cruzi
TcChr21-S	432740	432979	TcCLB.507809.100	85.0	+	T. cruzi
TcChr21-S	438291	438537	TcCLB.507809.90	95.0	+	T. cruzi
TcChr21-S	448872	448934	TcCLB.507809.74	91.0	+	T. cruzi
TcChr21-S	449900	449977	TcCLB.507809.70	95.0	+	T. cruzi
TcChr21-S	450514	450521	TcCLB.507809.60	94.0	+	T. cruzi
TcChr21-S	451875	451937	TcCLB.507809.50	91.0	+	T. cruzi
TcChr21-S	452893	453035	TcCLB.507809.39	91.0	+	T. cruzi
TcChr21-S	453857	453985	TcCLB.507809.30	95.0	+	T. cruzi
TcChr21-S	457265	457409	TcCLB.507809.14	61.0	+	T. cruzi
TcChr21-S	463690	463826	TcCLB.503955.100	38.0	+	T. cruzi
TcChr21-S	469980	470015	TcCLB.503955.89	88.0	+	T. cruzi
TcChr21-S	471237	471238	TcCLB.503955.80	81.0	+	T. cruzi
TcChr21-S	474580	474636	TcCLB.503955.70	88.0	+	T. cruzi
TcChr21-S	476320	476356	TcCLB.503955.60	74.0	+	T. cruzi
TcChr21-S	477284	477481	TcCLB.503955.55	86.0	+	T. cruzi
TcChr21-S	480311	480891	TcCLB.503955.50	72.0	+	T. cruzi
TcChr21-S	485443	485537	TcCLB.503955.40	91.0	+	T. cruzi
TcChr21-S	490165	490261	TcCLB.503955.30	84.0	-	T. cruzi
TcChr21-S	492750	493144	TcCLB.503955.20	82.0	-	T. cruzi
TcChr21-S	495477	495744	TcCLB.503953.59	87.0	-	T. cruzi
TcChr21-S	499345	499350	TcCLB.503953.50	90.0	-	T. cruzi
TcChr21-S	500202	500410	TcCLB.503953.40	73.0	-	T. cruzi
TcChr21-S	504087	504435	TcCLB.503953.30	77.0	-	T. cruzi
TcChr21-S	505418	505474	TcCLB.503953.20	91.0	-	T. cruzi
TcChr21-S	506112	506243	TcCLB.503953.14	89.0	-	T. cruzi
TcChr21-S	508668	508691	TcCLB.503953.10	100.0	-	T. cruzi
TcChr21-S	510740	511109	TcCLB.507807.40	95.0	-	T. cruzi
TcChr21-S	515484	515581	TcCLB.507807.30	63.0	-	T. cruzi
TcChr21-S	516656	516696	TcCLB.507807.20	94.0	-	T. cruzi
TcChr21-S	522068	522144	TcCLB.507805.30	87.0	-	T. cruzi
TcChr21-S	523607	523656	TcCLB.507805.20	85.0	-	T. cruzi
TcChr21-S	525593	525603	TcCLB.507803.49	90.0	-	T. cruzi
TcChr21-S	529462	529541	TcCLB.507803.40	82.0	-	T. cruzi
TcChr21-S	533032	533124	TcCLB.507803.30	83.0	-	T. cruzi
TcChr21-S	542108	542130	TcCLB.507803.10	75.0	+	T. cruzi
TcChr21-S	603384	603708	TcCLB.506607.19	90.0	+	T. cruzi
TcChr21-S	606236	606333	TcCLB.503777.10	74.0	+	T. cruzi
TcChr21-S	609290	609406	TcCLB.503777.4	61.0	+	T. cruzi
TcChr21-S	613628	613664	TcCLB.510173.20	90.0	+	T. cruzi
TcChr21-S	615188	615249	TcCLB.510173.30	91.0	+	T. cruzi
TcChr21-S	616652	616769	TcCLB.510173.40	83.0	+	T. cruzi
TcChr21-S	619204	619227	TcCLB.510173.50	84.0	+	T. cruzi
TcChr21-S	620941	621199	TcCLB.510173.60	72.0	+	T. cruzi
TcChr21-S	625462	625570	TcCLB.510173.70	88.0	+	T. cruzi
TcChr21-S	626484	626500	TcCLB.510173.80	89.0	+	T. cruzi
TcChr21-S	627869	627907	TcCLB.510173.90	91.0	+	T. cruzi
TcChr21-S	630141	630155	TcCLB.510173.100	89.0	+	T. cruzi
TcChr21-S	631395	631754	TcCLB.510173.110	82.0	+	T. cruzi
TcChr21-S	634455	634564	TcCLB.510173.120	79.0	+	T. cruzi
TcChr21-S	635991	636033	TcCLB.510173.130	94.0	+	T. cruzi
TcChr21-S	636979	637562	TcCLB.510175.10	76.0	+	T. cruzi
TcChr21-S	641076	641173	TcCLB.510175.30	77.0	+	T. cruzi
TcChr21-S	644965	646542	TcCLB.510175.60	72.0	+	T. cruzi
TcChr21-S	660478	660521	TcCLB.510175.90	92.0	+	T. cruzi
TcChr21-S	666946	667155	TcCLB.510175.110	23.0	+	T. cruzi
TcChr21-S	673108	674426	TcCLB.510175.150	47.0	+	T. cruzi
TcChr21-S	676093	676294	TcCLB.510175.170	63.0	+	T. cruzi
TcChr21-S	679321	681075	TcCLB.510175.200	68.0	+	T. cruzi
TcChr21-S	695031	695081	TcCLB.508093.39	91.0	+	T. cruzi
TcChr21-S	699512	700871	TcCLB.508095.20	36.0	+	T. cruzi
TcChr22-S	4216	4306	TcCLB.506397.10	61.0	-	T. cruzi
TcChr22-S	10215	10669	TcCLB.509871.10	62.0	-	T. cruzi
TcChr22-S	14299	15093	TcCLB.509871.31	72.0	-	T. cruzi
TcChr22-S	17989	18040	TcCLB.509871.39	61.0	-	T. cruzi
TcChr22-S	21219	23188	TcCLB.509871.70	76.0	-	T. cruzi
TcChr22-S	34481	34703	TcCLB.509871.80	46.0	-	T. cruzi
TcChr22-S	35515	35718	TcCLB.466823.20	78.0	-	T. cruzi
TcChr22-S	36950	36956	TcCLB.466823.10	95.0	-	T. cruzi
TcChr22-S	115274	116052	TcCLB.509499.38	84.0	+	T. cruzi
TcChr22-S	117677	117807	TcCLB.509499.29	86.0	+	T. cruzi
TcChr22-S	118927	118951	TcCLB.509499.20	90.0	+	T. cruzi
TcChr22-S	120601	120684	TcCLB.509499.14	93.0	+	T. cruzi
TcChr22-S	121799	121814	TcCLB.509499.10	94.0	+	T. cruzi
TcChr22-S	122891	122895	TcCLB.509499.4	93.0	+	T. cruzi
TcChr22-S	125011	125068	TcCLB.509497.20	93.0	+	T. cruzi
TcChr22-S	126837	126853	TcCLB.509497.9	91.0	+	T. cruzi
TcChr22-S	128185	128234	TcCLB.503589.10	93.0	+	T. cruzi
TcChr22-S	176438	176920	TcCLB.506375.20	83.0	+	T. cruzi
TcChr22-S	180399	180625	TcCLB.506375.50	83.0	+	T. cruzi
TcChr22-S	191614	191716	TcCLB.506375.60	66.0	+	T. cruzi
TcChr22-S	193401	193871	TcCLB.506375.70	67.0	+	T. cruzi
TcChr22-S	197021	197084	TcCLB.506375.90	91.0	+	T. cruzi
TcChr22-S	198058	198135	TcCLB.506375.100	75.0	+	T. cruzi
TcChr22-S	202251	202297	TcCLB.506375.110	96.0	+	T. cruzi
TcChr22-S	203799	203805	TcCLB.506375.120	85.0	+	T. cruzi
TcChr22-S	207346	207424	TcCLB.503401.29	92.0	+	T. cruzi
TcChr22-S	208377	208419	TcCLB.503401.20	78.0	+	T. cruzi
TcChr22-S	217390	217743	TcCLB.509843.20	39.0	+	T. cruzi
TcChr22-S	254771	254820	TcCLB.504425.50	91.0	+	T. cruzi
TcChr22-S	256157	256211	TcCLB.504425.60	91.0	+	T. cruzi
TcChr22-S	258098	258212	TcCLB.504425.70	55.0	+	T. cruzi
TcChr22-S	262972	262980	TcCLB.504425.80	89.0	+	T. cruzi
TcChr22-S	268056	268915	TcCLB.504425.90	75.0	+	T. cruzi
TcChr22-S	270869	270924	TcCLB.504425.100	95.0	+	T. cruzi
TcChr22-S	272059	272383	TcCLB.504425.110	63.0	+	T. cruzi
TcChr22-S	277279	277413	TcCLB.504427.10	71.0	+	T. cruzi
TcChr22-S	284218	284233	TcCLB.504427.40	83.0	+	T. cruzi
TcChr22-S	285430	285716	TcCLB.504427.50	67.0	+	T. cruzi
TcChr22-S	287910	287962	TcCLB.504427.60	96.0	+	T. cruzi
TcChr22-S	289688	289764	TcCLB.504427.64	96.0	+	T. cruzi
TcChr22-S	291780	291860	TcCLB.504427.75	90.0	+	T. cruzi
TcChr22-S	292361	292496	TcCLB.504427.80	74.0	+	T. cruzi
TcChr22-S	293760	293937	TcCLB.504427.90	74.0	+	T. cruzi
TcChr22-S	294950	295016	TcCLB.504427.100	89.0	+	T. cruzi
TcChr22-S	295966	296138	TcCLB.504427.110	75.0	+	T. cruzi
TcChr22-S	299865	299979	TcCLB.504427.120	85.0	+	T. cruzi
TcChr22-S	301585	301635	TcCLB.504427.130	75.0	+	T. cruzi
TcChr22-S	304576	304840	TcCLB.504427.140	80.0	+	T. cruzi
TcChr22-S	307966	308059	TcCLB.504427.150	58.0	+	T. cruzi
TcChr22-S	310287	310343	TcCLB.504427.170	76.0	+	T. cruzi
TcChr22-S	311612	311675	TcCLB.504427.180	72.0	+	T. cruzi
TcChr22-S	314124	314132	TcCLB.504427.190	81.0	+	T. cruzi
TcChr22-S	316684	316972	TcCLB.504427.200	81.0	+	T. cruzi
TcChr22-S	323747	323961	TcCLB.504427.230	65.0	+	T. cruzi
TcChr22-S	332647	332657	TcCLB.504427.240	90.0	-	T. cruzi
TcChr22-S	336562	336897	TcCLB.504427.250	87.0	-	T. cruzi
TcChr22-S	341005	341091	TcCLB.504427.260	79.0	-	T. cruzi
TcChr22-S	344161	344181	TcCLB.504427.270	88.0	-	T. cruzi
TcChr22-S	362374	362487	TcCLB.503829.10	81.0	-	T. cruzi
TcChr22-S	364095	364297	TcCLB.503829.30	82.0	-	T. cruzi
TcChr22-S	366656	366775	TcCLB.503829.40	83.0	-	T. cruzi
TcChr22-S	369292	369338	TcCLB.503829.50	66.0	-	T. cruzi
TcChr22-S	373175	373275	TcCLB.503829.70	82.0	-	T. cruzi
TcChr22-S	375609	375676	TcCLB.503829.80	93.0	-	T. cruzi
TcChr22-S	378859	378990	TcCLB.503831.20	93.0	-	T. cruzi
TcChr22-S	391126	391340	TcCLB.504429.50	70.0	-	T. cruzi
TcChr22-S	399444	399708	TcCLB.510507.20	87.0	-	T. cruzi
TcChr22-S	400591	400602	TcCLB.510507.29	97.0	-	T. cruzi
TcChr22-S	404141	404215	TcCLB.510507.40	72.0	-	T. cruzi
TcChr22-S	421704	422019	TcCLB.510509.9	78.0	-	T. cruzi
TcChr22-S	423773	423827	TcCLB.510509.20	93.0	-	T. cruzi
TcChr22-S	425833	426084	TcCLB.510509.30	93.0	-	T. cruzi
TcChr22-S	430788	430856	TcCLB.504151.20	75.0	-	T. cruzi
TcChr22-S	432698	432752	TcCLB.504151.30	91.0	-	T. cruzi
TcChr22-S	435181	435237	TcCLB.504151.39	81.0	-	T. cruzi
TcChr22-S	436252	436373	TcCLB.504151.50	70.0	-	T. cruzi
TcChr22-S	438275	438276	TcCLB.504151.60	97.0	-	T. cruzi
TcChr22-S	439727	439745	TcCLB.504151.69	95.0	-	T. cruzi
TcChr22-S	441932	441962	TcCLB.510511.9	91.0	-	T. cruzi
TcChr22-S	445273	445355	TcCLB.420495.10	78.0	-	T. cruzi
TcChr22-S	446482	446648	TcCLB.506847.4	73.0	-	T. cruzi
TcChr22-S	451658	451978	TcCLB.506847.30	44.0	+	T. cruzi
TcChr22-S	455379	455586	TcCLB.506847.50	68.0	+	T. cruzi
TcChr22-S	465598	465639	TcCLB.508317.10	93.0	-	T. cruzi
TcChr22-S	468319	468369	TcCLB.508317.20	91.0	-	T. cruzi
TcChr22-S	470719	470778	TcCLB.508317.30	89.0	-	T. cruzi
TcChr22-S	474329	474354	TcCLB.508317.40	73.0	-	T. cruzi
TcChr22-S	474675	474727	TcCLB.508317.50	74.0	+	T. cruzi
TcChr22-S	476751	476826	TcCLB.508317.60	85.0	+	T. cruzi
TcChr22-S	490160	490190	TcCLB.508317.129	92.0	+	T. cruzi
TcChr22-S	493009	493172	TcCLB.510513.20	72.0	+	T. cruzi
TcChr22-S	495219	495299	TcCLB.510513.30	81.0	+	T. cruzi
TcChr22-S	497796	497841	TcCLB.510513.40	97.0	+	T. cruzi
TcChr22-S	499080	499178	TcCLB.510513.50	73.0	+	T. cruzi
TcChr22-S	500693	500730	TcCLB.510513.60	93.0	+	T. cruzi
TcChr22-S	501884	501953	TcCLB.510513.70	79.0	+	T. cruzi
TcChr22-S	507704	507963	TcCLB.510515.20	86.0	+	T. cruzi
TcChr22-S	514194	514484	TcCLB.510515.30	81.0	+	T. cruzi
TcChr22-S	516704	517210	TcCLB.510515.40	60.0	+	T. cruzi
TcChr22-S	518394	518686	TcCLB.510515.50	70.0	+	T. cruzi
TcChr22-S	521040	521306	TcCLB.510515.60	84.0	+	T. cruzi
TcChr22-S	524200	524209	TcCLB.510515.70	100.0	+	T. cruzi
TcChr22-S	524841	525416	TcCLB.510515.80	88.0	+	T. cruzi
TcChr22-S	529572	529692	TcCLB.510515.90	84.0	+	T. cruzi
TcChr22-S	530421	530533	TcCLB.510515.100	91.0	+	T. cruzi
[truncated: 20,421 more rows]
