# Supplementary material for: Beyond the transcript: Chromatin implications in trans-splicing in Trypanosomatids
Source: PLoS One. 2026 Feb 26;21(2):e0343367. doi: 10.1371/journal.pone.0343367 (PMC12944795; doi:10.1371/journal.pone.0343367)
Supplement: S3 Table — (CSV) [file pone.0343367.s009.csv]

chrom	start	end	gene_id	score	strand	gene_group
TcChr20-S	14051	14065	TcCLB.397937.5	89.0	-	single-copy gene
TcChr24-S	251318	251338	TcCLB.399033.19	90.0	-	single-copy gene
TcChr3-S	129361	129374	TcCLB.404001.10	94.0	+	single-copy gene
TcChr3-S	131443	131453	TcCLB.404001.4	92.0	+	single-copy gene
TcChr21-S	261641	261783	TcCLB.404843.20	91.0	-	single-copy gene
TcChr11-S	466792	466832	TcCLB.405165.19	90.0	+	single-copy gene
TcChr31-S	519760	519769	TcCLB.407477.20	90.0	+	single-copy gene
TcChr31-S	520837	520899	TcCLB.407477.30	96.0	+	single-copy gene
TcChr31-S	522580	522695	TcCLB.407477.44	87.0	+	single-copy gene
TcChr31-S	523263	523337	TcCLB.407477.50	87.0	+	single-copy gene
TcChr31-S	524441	524532	TcCLB.407477.60	85.0	+	single-copy gene
TcChr31-S	525619	525660	TcCLB.407477.69	93.0	+	single-copy gene
TcChr39-S	373689	373887	TcCLB.408345.20	75.0	+	single-copy gene
TcChr24-S	339874	339951	TcCLB.408437.20	78.0	+	single-copy gene
TcChr39-S	890123	890157	TcCLB.408799.19	80.0	-	single-copy gene
TcChr30-S	133588	133671	TcCLB.409117.10	97.0	-	single-copy gene
TcChr30-S	132712	132737	TcCLB.409117.20	93.0	-	single-copy gene
TcChr34-S	753650	754040	TcCLB.410243.10	83.0	+	single-copy gene
TcChr35-S	529903	529975	TcCLB.410589.19	89.0	+	single-copy gene
TcChr1-S	25425	25455	TcCLB.411427.30	97.0	+	single-copy gene
TcChr1-S	26989	27011	TcCLB.411427.40	63.0	+	single-copy gene
TcChr1-S	28001	28442	TcCLB.411427.49	87.0	+	single-copy gene
TcChr36-S	1151261	1151285	TcCLB.412943.9	96.0	-	single-copy gene
TcChr16-S	348141	348200	TcCLB.414145.9	76.0	+	single-copy gene
TcChr10-S	445934	445936	TcCLB.416883.9	90.0	-	single-copy gene
TcChr12-S	461908	461911	TcCLB.419043.10	95.0	-	single-copy gene
TcChr2-S	84835	84836	TcCLB.419417.10	86.0	-	single-copy gene
TcChr2-S	84154	84225	TcCLB.419417.4	91.0	-	single-copy gene
TcChr39-S	804144	805190	TcCLB.419469.14	82.0	-	single-copy gene
TcChr26-S	650496	650515	TcCLB.419703.10	95.0	-	single-copy gene
TcChr8-S	388909	388971	TcCLB.420293.31	75.0	-	single-copy gene
TcChr8-S	387610	387784	TcCLB.420293.40	64.0	-	single-copy gene
TcChr26-S	74029	74043	TcCLB.420369.40	94.0	+	single-copy gene
TcChr22-S	445273	445355	TcCLB.420495.10	78.0	-	single-copy gene
TcChr14-S	336011	336271	TcCLB.421619.10	85.0	-	single-copy gene
TcChr4-S	29738	29794	TcCLB.422041.9	85.0	-	single-copy gene
TcChr18-S	582313	582825	TcCLB.422319.10	71.0	-	single-copy gene
TcChr40-S	156204	156367	TcCLB.424195.9	40.0	-	single-copy gene
TcChr31-S	199445	199465	TcCLB.424889.10	65.0	-	single-copy gene
TcChr11-S	314384	314411	TcCLB.427247.4	97.0	-	single-copy gene
TcChr38-S	362984	363472	TcCLB.427355.10	72.0	+	single-copy gene
TcChr31-S	768239	768307	TcCLB.428999.20	90.0	+	single-copy gene
TcChr31-S	766872	766941	TcCLB.428999.30	88.0	+	single-copy gene
TcChr24-S	255798	255922	TcCLB.429257.10	65.0	-	single-copy gene
TcChr40-S	1837761	1837964	TcCLB.430061.9	71.0	-	single-copy gene
TcChr31-S	820660	820991	TcCLB.430539.10	46.0	+	single-copy gene
TcChr7-S	276829	276935	TcCLB.430605.10	76.0	+	single-copy gene
TcChr7-S	275208	275284	TcCLB.430605.20	88.0	+	single-copy gene
TcChr7-S	273393	273477	TcCLB.430605.29	88.0	+	single-copy gene
TcChr11-S	402718	403067	TcCLB.430737.20	67.0	+	single-copy gene
TcChr36-S	900785	900889	TcCLB.430895.10	87.0	-	single-copy gene
TcChr36-S	896163	898812	TcCLB.430895.16	91.0	-	single-copy gene
TcChr3-S	1475	2741	TcCLB.433673.10.1	89.0	-	single-copy gene
TcChr36-S	664344	664412	TcCLB.434259.19	87.0	+	single-copy gene
TcChr25-S	150522	150714	TcCLB.434931.20	87.0	+	single-copy gene
TcChr36-S	569313	569343	TcCLB.437121.9	93.0	-	single-copy gene
TcChr35-S	1106094	1106126	TcCLB.438147.9	89.0	-	single-copy gene
TcChr41-S	2281127	2281128	TcCLB.439307.19	.	-	single-copy gene
TcChr41-S	2279810	2279911	TcCLB.439307.9	66.0	-	single-copy gene
TcChr37-S	721456	721577	TcCLB.442297.10	90.0	-	single-copy gene
TcChr16-S	374538	374616	TcCLB.442383.19	79.0	+	single-copy gene
TcChr34-S	669158	669323	TcCLB.447255.10	92.0	+	single-copy gene
TcChr34-S	668064	668129	TcCLB.447255.20	93.0	+	single-copy gene
TcChr34-S	670977	671002	TcCLB.447255.4	95.0	+	single-copy gene
TcChr2-S	62222	62265	TcCLB.449247.10	91.0	-	single-copy gene
TcChr2-S	60991	61203	TcCLB.449247.4	90.0	-	single-copy gene
TcChr26-S	150654	150811	TcCLB.450155.9	88.0	+	single-copy gene
TcChr40-S	519665	519768	TcCLB.453917.9	85.0	+	single-copy gene
TcChr41-S	2123062	2123263	TcCLB.454787.20	32.0	-	single-copy gene
TcChr30-S	502126	502159	TcCLB.456097.30	90.0	-	single-copy gene
TcChr16-S	370450	370744	TcCLB.458015.10	88.0	+	single-copy gene
TcChr16-S	372868	372932	TcCLB.458015.4	93.0	+	single-copy gene
TcChr33-S	684239	684294	TcCLB.458153.10	78.0	+	single-copy gene
TcChr38-S	230218	230225	TcCLB.461165.10	75.0	+	single-copy gene
TcChr38-S	233341	233375	TcCLB.461165.4	74.0	+	single-copy gene
TcChr30-S	135872	135938	TcCLB.462761.16	90.0	-	single-copy gene
TcChr40-S	789548	789601	TcCLB.464807.20	85.0	+	single-copy gene
TcChr37-S	782465	782493	TcCLB.466529.9	90.0	-	single-copy gene
TcChr22-S	36950	36956	TcCLB.466823.10	95.0	-	single-copy gene
TcChr22-S	35515	35718	TcCLB.466823.20	78.0	-	single-copy gene
TcChr34-S	242333	242392	TcCLB.469435.4	78.0	-	single-copy gene
TcChr32-S	598605	598676	TcCLB.469785.10	75.0	-	single-copy gene
TcChr32-S	599779	599835	TcCLB.469785.20	91.0	-	single-copy gene
TcChr32-S	601329	601345	TcCLB.469785.30	84.0	-	single-copy gene
TcChr32-S	603203	603278	TcCLB.469785.40	84.0	-	single-copy gene
TcChr32-S	596717	596784	TcCLB.469785.5	95.0	-	single-copy gene
TcChr5-S	162800	162864	TcCLB.470169.9	94.0	-	single-copy gene
TcChr34-S	914128	914958	TcCLB.479517.40	58.0	-	single-copy gene
TcChr40-S	1882242	1882334	TcCLB.482097.10	72.0	-	single-copy gene
TcChr7-S	284035	284071	TcCLB.482369.20	97.0	+	single-copy gene
TcChr7-S	287759	287807	TcCLB.482369.29	95.0	+	single-copy gene
TcChr10-S	395618	395753	TcCLB.482471.19	90.0	-	single-copy gene
TcChr37-S	711449	711484	TcCLB.484299.4	92.0	-	single-copy gene
TcChr24-S	378999	379031	TcCLB.485889.10	79.0	+	single-copy gene
TcChr24-S	382448	382800	TcCLB.485889.16	52.0	+	single-copy gene
TcChr23-S	241268	241467	TcCLB.486465.9	38.0	-	single-copy gene
TcChr31-S	703323	703354	TcCLB.503393.10	95.0	+	single-copy gene
TcChr22-S	208377	208419	TcCLB.503401.20	78.0	+	single-copy gene
TcChr22-S	207346	207424	TcCLB.503401.29	92.0	+	single-copy gene
TcChr27-S	561581	561645	TcCLB.503405.10	48.0	+	single-copy gene
TcChr33-S	682173	682314	TcCLB.503407.10	82.0	+	single-copy gene
TcChr33-S	679271	679697	TcCLB.503407.20	66.0	+	single-copy gene
TcChr33-S	674238	674262	TcCLB.503409.10	74.0	+	single-copy gene
TcChr33-S	672406	672426	TcCLB.503409.20	44.0	+	single-copy gene
TcChr37-S	768548	769042	TcCLB.503419.20	67.0	-	single-copy gene
TcChr37-S	770830	770896	TcCLB.503419.30	89.0	-	single-copy gene
TcChr37-S	772151	772215	TcCLB.503419.40	91.0	-	single-copy gene
TcChr37-S	773766	773890	TcCLB.503419.50	86.0	-	single-copy gene
TcChr37-S	774840	775038	TcCLB.503419.54	78.0	-	single-copy gene
TcChr37-S	777405	777471	TcCLB.503419.60	77.0	-	single-copy gene
TcChr37-S	720258	720335	TcCLB.503425.10	92.0	-	single-copy gene
TcChr37-S	719013	719029	TcCLB.503425.20	94.0	-	single-copy gene
TcChr37-S	718311	718333	TcCLB.503425.29	86.0	-	single-copy gene
TcChr39-S	533197	533219	TcCLB.503433.20	89.0	+	single-copy gene
TcChr39-S	535343	535398	TcCLB.503433.30	93.0	+	single-copy gene
TcChr40-S	526580	526779	TcCLB.503435.14	82.0	+	single-copy gene
TcChr31-S	19542	19695	TcCLB.503447.60	76.0	-	single-copy gene
TcChr26-S	723927	723941	TcCLB.503449.10	91.0	-	single-copy gene
TcChr26-S	724723	724757	TcCLB.503449.14	89.0	-	single-copy gene
TcChr26-S	725573	725623	TcCLB.503449.20	93.0	-	single-copy gene
TcChr26-S	727346	727356	TcCLB.503449.30	92.0	-	single-copy gene
TcChr26-S	729361	729368	TcCLB.503449.40	91.0	-	single-copy gene
TcChr26-S	723156	723225	TcCLB.503449.5	93.0	-	single-copy gene
TcChr38-S	84983	85173	TcCLB.503453.10	78.0	+	single-copy gene
TcChr38-S	103509	103840	TcCLB.503453.100	85.0	+	single-copy gene
TcChr38-S	87199	87362	TcCLB.503453.20	87.0	+	single-copy gene
TcChr38-S	89374	89405	TcCLB.503453.30	87.0	+	single-copy gene
TcChr38-S	84196	84246	TcCLB.503453.4	91.0	+	single-copy gene
TcChr38-S	89980	89998	TcCLB.503453.40	95.0	+	single-copy gene
TcChr38-S	90605	90657	TcCLB.503453.50	85.0	+	single-copy gene
TcChr38-S	92947	92972	TcCLB.503453.60	84.0	+	single-copy gene
TcChr38-S	94989	95114	TcCLB.503453.64	84.0	+	single-copy gene
TcChr38-S	95610	95794	TcCLB.503453.70	85.0	+	single-copy gene
TcChr38-S	100573	100629	TcCLB.503453.80	72.0	+	single-copy gene
TcChr38-S	102075	102163	TcCLB.503453.90	93.0	+	single-copy gene
TcChr40-S	1063874	1064052	TcCLB.503455.10	77.0	+	single-copy gene
TcChr40-S	1067563	1067661	TcCLB.503455.20	89.0	+	single-copy gene
TcChr40-S	1068999	1069086	TcCLB.503455.30	75.0	+	single-copy gene
TcChr38-S	366031	366151	TcCLB.503467.20	55.0	+	single-copy gene
TcChr38-S	368632	368881	TcCLB.503467.9	78.0	+	single-copy gene
TcChr25-S	360152	361672	TcCLB.503477.10	89.0	+	single-copy gene
TcChr25-S	363465	363663	TcCLB.503477.20	86.0	+	single-copy gene
TcChr25-S	365386	365905	TcCLB.503477.30	18.0	+	single-copy gene
TcChr10-S	324536	324683	TcCLB.503479.20	59.0	-	single-copy gene
TcChr10-S	322816	322888	TcCLB.503479.30	94.0	-	single-copy gene
TcChr10-S	321245	321506	TcCLB.503479.40	63.0	-	single-copy gene
TcChr10-S	314806	314832	TcCLB.503479.49	97.0	-	single-copy gene
TcChr10-S	309594	309689	TcCLB.503479.70	76.0	-	single-copy gene
TcChr26-S	472337	472404	TcCLB.503487.20	99.0	-	single-copy gene
TcChr26-S	469600	469730	TcCLB.503487.30	87.0	-	single-copy gene
TcChr26-S	468308	468368	TcCLB.503487.40	96.0	-	single-copy gene
TcChr26-S	465454	465469	TcCLB.503487.50	95.0	-	single-copy gene
TcChr26-S	464009	464036	TcCLB.503487.60	91.0	-	single-copy gene
TcChr37-S	746546	746651	TcCLB.503489.24	90.0	-	single-copy gene
TcChr37-S	744904	744947	TcCLB.503489.30	95.0	-	single-copy gene
TcChr17-S	250080	250173	TcCLB.503493.20	61.0	-	single-copy gene
TcChr17-S	248231	248237	TcCLB.503493.30	79.0	-	single-copy gene
TcChr41-S	1934353	1934388	TcCLB.503501.60	67.0	+	single-copy gene
TcChr41-S	1913279	1914678	TcCLB.503503.15	49.0	-	single-copy gene
TcChr24-S	421517	421644	TcCLB.503509.10	50.0	+	single-copy gene
TcChr24-S	417992	418138	TcCLB.503511.10	68.0	+	single-copy gene
TcChr24-S	413282	413356	TcCLB.503513.10	72.0	+	single-copy gene
TcChr24-S	408414	409619	TcCLB.503513.20	69.0	+	single-copy gene
TcChr24-S	404555	404682	TcCLB.503515.14	44.0	+	single-copy gene
TcChr24-S	401573	401705	TcCLB.503515.20	59.0	+	single-copy gene
TcChr24-S	406112	406183	TcCLB.503515.7	63.0	+	single-copy gene
TcChr37-S	425845	425976	TcCLB.503525.10	88.0	+	single-copy gene
TcChr37-S	423714	423778	TcCLB.503525.20	93.0	+	single-copy gene
TcChr37-S	422270	422367	TcCLB.503525.30	88.0	+	single-copy gene
TcChr37-S	426673	426798	TcCLB.503525.4	89.0	+	single-copy gene
TcChr37-S	419939	420017	TcCLB.503525.40	91.0	+	single-copy gene
TcChr20-S	263620	263642	TcCLB.503527.10	96.0	+	single-copy gene
TcChr20-S	265613	265704	TcCLB.503527.20	89.0	+	single-copy gene
TcChr20-S	267355	267420	TcCLB.503527.29	93.0	+	single-copy gene
TcChr20-S	270593	270618	TcCLB.503527.50	92.0	+	single-copy gene
TcChr20-S	271533	271566	TcCLB.503527.60	89.0	+	single-copy gene
TcChr21-S	271814	272006	TcCLB.503529.10	69.0	-	single-copy gene
TcChr21-S	275106	275190	TcCLB.503529.20	93.0	-	single-copy gene
TcChr21-S	278278	278402	TcCLB.503529.30	83.0	-	single-copy gene
TcChr21-S	281690	282088	TcCLB.503531.10	26.0	-	single-copy gene
TcChr21-S	284193	284220	TcCLB.503531.20	92.0	-	single-copy gene
TcChr21-S	285757	285927	TcCLB.503531.30	71.0	-	single-copy gene
TcChr21-S	286906	287124	TcCLB.503531.40	63.0	-	single-copy gene
TcChr21-S	289012	289021	TcCLB.503531.49	94.0	+	single-copy gene
TcChr37-S	364714	364842	TcCLB.503535.9	86.0	+	single-copy gene
TcChr26-S	173617	173997	TcCLB.503551.20	67.0	+	single-copy gene
TcChr39-S	1546174	1546243	TcCLB.503557.14	92.0	+	single-copy gene
TcChr39-S	1547784	1547874	TcCLB.503557.30	85.0	+	single-copy gene
TcChr39-S	1550797	1550799	TcCLB.503557.49	56.0	+	single-copy gene
TcChr23-S	473785	473804	TcCLB.503561.10	93.0	-	single-copy gene
TcChr12-S	287588	287901	TcCLB.503571.10	72.0	-	single-copy gene
TcChr12-S	283730	284024	TcCLB.503571.19	82.0	-	single-copy gene
TcChr36-S	935119	935218	TcCLB.503575.27	87.0	-	single-copy gene
TcChr36-S	935792	935810	TcCLB.503575.34	91.0	-	single-copy gene
TcChr36-S	936462	936471	TcCLB.503575.40	90.0	-	single-copy gene
TcChr36-S	939246	939406	TcCLB.503575.50	96.0	-	single-copy gene
TcChr36-S	940641	940877	TcCLB.503575.54	89.0	-	single-copy gene
TcChr36-S	942432	942446	TcCLB.503575.60	92.0	-	single-copy gene
TcChr36-S	950194	950464	TcCLB.503577.20	90.0	-	single-copy gene
TcChr36-S	948809	948928	TcCLB.503577.9	85.0	-	single-copy gene
TcChr29-S	783113	783177	TcCLB.503579.110	88.0	+	single-copy gene
TcChr29-S	785390	785421	TcCLB.503579.119	92.0	+	single-copy gene
TcChr29-S	786159	786257	TcCLB.503579.130	84.0	+	single-copy gene
TcChr29-S	787669	787701	TcCLB.503579.140	89.0	+	single-copy gene
TcChr29-S	767798	767834	TcCLB.503579.20	93.0	+	single-copy gene
TcChr29-S	769520	769553	TcCLB.503579.30	68.0	+	single-copy gene
TcChr29-S	772863	772877	TcCLB.503579.50	91.0	+	single-copy gene
TcChr29-S	775945	776001	TcCLB.503579.60	93.0	+	single-copy gene
TcChr29-S	777923	778027	TcCLB.503579.70	87.0	+	single-copy gene
TcChr29-S	778827	779042	TcCLB.503579.80	65.0	+	single-copy gene
TcChr29-S	780768	780795	TcCLB.503579.90	91.0	+	single-copy gene
TcChr22-S	128185	128234	TcCLB.503589.10	93.0	+	single-copy gene
TcChr12-S	123509	123805	TcCLB.503595.10	78.0	+	single-copy gene
TcChr12-S	126557	126598	TcCLB.503595.19	78.0	+	single-copy gene
TcChr38-S	348583	348756	TcCLB.503599.10	72.0	+	single-copy gene
TcChr38-S	351074	351310	TcCLB.503599.20	68.0	+	single-copy gene
TcChr38-S	352688	352868	TcCLB.503599.30	75.0	+	single-copy gene
TcChr38-S	355635	355762	TcCLB.503599.40	86.0	+	single-copy gene
TcChr38-S	358987	359059	TcCLB.503599.50	88.0	+	single-copy gene
TcChr38-S	360962	361116	TcCLB.503599.60	68.0	+	single-copy gene
TcChr23-S	186420	186738	TcCLB.503601.20	54.0	+	single-copy gene
TcChr20-S	252664	252675	TcCLB.503611.20	89.0	+	single-copy gene
TcChr20-S	255196	255203	TcCLB.503611.40	91.0	+	single-copy gene
TcChr20-S	255830	255887	TcCLB.503611.50	88.0	+	single-copy gene
TcChr27-S	336831	337237	TcCLB.503613.10	34.0	-	single-copy gene
TcChr27-S	338249	338308	TcCLB.503613.20	93.0	-	single-copy gene
TcChr27-S	339811	339893	TcCLB.503613.30	78.0	-	single-copy gene
TcChr27-S	340644	341102	TcCLB.503613.40	72.0	-	single-copy gene
TcChr27-S	341826	341997	TcCLB.503613.50	85.0	-	single-copy gene
TcChr27-S	344013	344022	TcCLB.503613.60	90.0	-	single-copy gene
TcChr27-S	344569	344594	TcCLB.503613.70	88.0	-	single-copy gene
TcChr21-S	265238	265250	TcCLB.503619.10	80.0	-	single-copy gene
TcChr21-S	267041	267310	TcCLB.503619.20	83.0	-	single-copy gene
TcChr21-S	267901	268033	TcCLB.503619.25	77.0	-	single-copy gene
TcChr21-S	268980	269011	TcCLB.503619.29	89.0	-	single-copy gene
TcChr24-S	330620	331036	TcCLB.503627.20	74.0	+	single-copy gene
TcChr37-S	1278332	1278483	TcCLB.503637.10	85.0	+	single-copy gene
TcChr37-S	1279734	1279755	TcCLB.503637.20	86.0	+	single-copy gene
TcChr37-S	1284104	1284266	TcCLB.503637.30	85.0	+	single-copy gene
TcChr37-S	1321259	1321469	TcCLB.503639.20	89.0	+	single-copy gene
TcChr37-S	1322832	1322883	TcCLB.503639.30	84.0	+	single-copy gene
TcChr40-S	148022	148069	TcCLB.503641.10	99.0	-	single-copy gene
TcChr40-S	144841	145053	TcCLB.503641.19	87.0	-	single-copy gene
TcChr36-S	289178	289254	TcCLB.503643.10	95.0	+	single-copy gene
TcChr36-S	284359	284465	TcCLB.503643.20	89.0	+	single-copy gene
TcChr36-S	293827	293866	TcCLB.503643.3	89.0	+	single-copy gene
TcChr36-S	283305	283340	TcCLB.503643.30	90.0	+	single-copy gene
TcChr36-S	292010	292077	TcCLB.503643.6	86.0	+	single-copy gene
TcChr39-S	1722891	1722897	TcCLB.503651.10	93.0	-	single-copy gene
TcChr39-S	1723968	1723991	TcCLB.503651.20	86.0	-	single-copy gene
TcChr39-S	1725048	1725216	TcCLB.503651.30	86.0	-	single-copy gene
TcChr39-S	1720979	1721051	TcCLB.503651.4	74.0	-	single-copy gene
TcChr39-S	1726446	1726482	TcCLB.503651.40	88.0	-	single-copy gene
TcChr1-S	43877	44022	TcCLB.503653.20	83.0	+	single-copy gene
TcChr1-S	42720	42754	TcCLB.503653.30	74.0	+	single-copy gene
TcChr1-S	38459	38545	TcCLB.503653.50	61.0	+	single-copy gene
TcChr1-S	35374	35464	TcCLB.503653.70	86.0	+	single-copy gene
TcChr1-S	45919	45958	TcCLB.503653.9	68.0	+	single-copy gene
TcChr1-S	33841	33952	TcCLB.503653.90	80.0	+	single-copy gene
TcChr24-S	78207	78360	TcCLB.503665.21	60.0	-	single-copy gene
TcChr24-S	47167	47337	TcCLB.503667.20	46.0	-	single-copy gene
TcChr39-S	1097427	1097446	TcCLB.503669.10	91.0	-	single-copy gene
TcChr39-S	1095281	1095317	TcCLB.503669.20	93.0	-	single-copy gene
TcChr39-S	1094089	1094120	TcCLB.503669.30	90.0	-	single-copy gene
TcChr39-S	1092793	1092803	TcCLB.503669.39	90.0	-	single-copy gene
TcChr36-S	592977	593029	TcCLB.503671.20	92.0	-	single-copy gene
TcChr36-S	591318	591463	TcCLB.503671.30	81.0	-	single-copy gene
TcChr36-S	589706	589785	TcCLB.503671.39	100.0	-	single-copy gene
TcChr16-S	168341	168484	TcCLB.503675.10	84.0	+	single-copy gene
TcChr16-S	169684	169745	TcCLB.503675.20	92.0	+	single-copy gene
TcChr16-S	170966	171611	TcCLB.503675.40	85.0	+	single-copy gene
TcChr35-S	840736	840773	TcCLB.503677.10	94.0	+	single-copy gene
TcChr35-S	837713	837718	TcCLB.503677.20	79.0	+	single-copy gene
TcChr35-S	835948	835964	TcCLB.503677.29	88.0	+	single-copy gene
TcChr35-S	842478	842508	TcCLB.503677.4	95.0	+	single-copy gene
TcChr36-S	352860	353040	TcCLB.503683.11	72.0	+	single-copy gene
TcChr36-S	350966	351057	TcCLB.503683.20	87.0	+	single-copy gene
TcChr36-S	343849	343930	TcCLB.503685.10	90.0	+	single-copy gene
TcChr36-S	342216	342424	TcCLB.503685.20	76.0	+	single-copy gene
TcChr36-S	345632	346290	TcCLB.503685.5	68.0	+	single-copy gene
TcChr12-S	437057	437187	TcCLB.503689.10	82.0	-	single-copy gene
TcChr12-S	437864	437917	TcCLB.503689.20	87.0	-	single-copy gene
TcChr12-S	439590	439639	TcCLB.503689.30	93.0	-	single-copy gene
TcChr12-S	440383	440407	TcCLB.503689.34	91.0	-	single-copy gene
TcChr12-S	435062	435185	TcCLB.503689.4	84.0	-	single-copy gene
TcChr36-S	1018464	1018552	TcCLB.503697.100	87.0	-	single-copy gene
TcChr36-S	1019877	1019912	TcCLB.503697.110	88.0	-	single-copy gene
TcChr36-S	1022869	1023074	TcCLB.503697.120	80.0	-	single-copy gene
TcChr36-S	1027261	1027377	TcCLB.503697.130	84.0	-	single-copy gene
TcChr36-S	994556	994686	TcCLB.503697.20	75.0	-	single-copy gene
TcChr36-S	999115	999129	TcCLB.503697.30	66.0	-	single-copy gene
TcChr36-S	1002319	1002366	TcCLB.503697.40	93.0	-	single-copy gene
TcChr36-S	1005022	1005034	TcCLB.503697.50	84.0	-	single-copy gene
TcChr36-S	1008386	1008543	TcCLB.503697.60	91.0	-	single-copy gene
TcChr36-S	1010065	1010115	TcCLB.503697.70	92.0	-	single-copy gene
TcChr36-S	991454	991571	TcCLB.503697.9	76.0	-	single-copy gene
TcChr36-S	1012671	1012734	TcCLB.503697.90	90.0	-	single-copy gene
TcChr25-S	660731	660833	TcCLB.503713.10	81.0	+	single-copy gene
TcChr25-S	661697	661712	TcCLB.503713.20	97.0	+	single-copy gene
TcChr25-S	662342	662398	TcCLB.503713.30	98.0	+	single-copy gene
TcChr25-S	664061	665141	TcCLB.503713.40	68.0	+	single-copy gene
TcChr19-S	243588	243640	TcCLB.503715.10	98.0	-	single-copy gene
TcChr19-S	239672	240594	TcCLB.503715.30	87.0	-	single-copy gene
TcChr19-S	236802	237095	TcCLB.503715.40	45.0	-	single-copy gene
TcChr40-S	1695901	1696046	TcCLB.503717.15	69.0	-	single-copy gene
TcChr36-S	1146880	1146943	TcCLB.503745.20	88.0	-	single-copy gene
TcChr36-S	1144042	1144842	TcCLB.503745.25	84.0	-	single-copy gene
TcChr36-S	1143188	1143209	TcCLB.503745.30	91.0	-	single-copy gene
TcChr37-S	1267254	1267264	TcCLB.503747.20	97.0	+	single-copy gene
TcChr37-S	1267855	1268098	TcCLB.503747.30	85.0	+	single-copy gene
TcChr35-S	297057	297067	TcCLB.503749.10	86.0	-	single-copy gene
TcChr35-S	298445	298552	TcCLB.503749.20	82.0	-	single-copy gene
TcChr35-S	293945	294193	TcCLB.503749.5	85.0	-	single-copy gene
TcChr17-S	455274	455684	TcCLB.503751.30	73.0	+	single-copy gene
TcChr30-S	310805	310816	TcCLB.503753.10	87.0	+	single-copy gene
TcChr30-S	312769	312784	TcCLB.503753.20	100.0	+	single-copy gene
TcChr30-S	314721	314917	TcCLB.503753.29	89.0	+	single-copy gene
TcChr30-S	334201	334359	TcCLB.503755.10	82.0	+	single-copy gene
TcChr30-S	336390	336440	TcCLB.503755.20	89.0	+	single-copy gene
TcChr30-S	338096	338131	TcCLB.503755.30	77.0	+	single-copy gene
TcChr30-S	340500	340615	TcCLB.503755.50	85.0	+	single-copy gene
TcChr30-S	342635	342730	TcCLB.503755.54	43.0	+	single-copy gene
TcChr16-S	376742	376915	TcCLB.503757.20	92.0	+	single-copy gene
TcChr16-S	378138	378252	TcCLB.503757.30	61.0	+	single-copy gene
TcChr16-S	382777	383174	TcCLB.503757.40	89.0	+	single-copy gene
TcChr16-S	384964	384973	TcCLB.503757.49	95.0	+	single-copy gene
TcChr40-S	71749	73093	TcCLB.503767.20	44.0	-	single-copy gene
TcChr21-S	606236	606333	TcCLB.503777.10	74.0	+	single-copy gene
TcChr21-S	609290	609406	TcCLB.503777.4	61.0	+	single-copy gene
TcChr37-S	182791	182806	TcCLB.503779.100	88.0	+	single-copy gene
TcChr37-S	184177	184181	TcCLB.503779.109	79.0	+	single-copy gene
TcChr37-S	172882	172998	TcCLB.503779.20	85.0	+	single-copy gene
TcChr37-S	173994	174038	TcCLB.503779.30	69.0	+	single-copy gene
TcChr37-S	175767	175812	TcCLB.503779.40	93.0	+	single-copy gene
TcChr37-S	176912	176941	TcCLB.503779.50	78.0	+	single-copy gene
TcChr37-S	178048	178054	TcCLB.503779.60	90.0	+	single-copy gene
TcChr37-S	179854	179898	TcCLB.503779.70	89.0	+	single-copy gene
TcChr37-S	180507	180523	TcCLB.503779.80	80.0	+	single-copy gene
TcChr26-S	587443	587468	TcCLB.503789.20	91.0	-	single-copy gene
TcChr26-S	584769	584804	TcCLB.503789.30	96.0	-	single-copy gene
TcChr26-S	583635	583732	TcCLB.503789.34	88.0	-	single-copy gene
TcChr26-S	582814	582940	TcCLB.503789.40	87.0	-	single-copy gene
TcChr26-S	580729	580813	TcCLB.503789.60	95.0	-	single-copy gene
TcChr39-S	379011	379141	TcCLB.503793.20	77.0	+	single-copy gene
TcChr30-S	193798	194036	TcCLB.503799.4	91.0	-	single-copy gene
TcChr30-S	199347	199378	TcCLB.503801.20	92.0	-	single-copy gene
TcChr30-S	201328	201409	TcCLB.503801.30	88.0	-	single-copy gene
TcChr30-S	203230	203268	TcCLB.503801.50	90.0	-	single-copy gene
TcChr30-S	204993	205221	TcCLB.503801.60	35.0	-	single-copy gene
TcChr30-S	207413	207636	TcCLB.503801.70	76.0	-	single-copy gene
TcChr30-S	208434	208486	TcCLB.503801.79	91.0	-	single-copy gene
TcChr30-S	198602	198638	TcCLB.503801.9	91.0	-	single-copy gene
TcChr9-S	241025	241136	TcCLB.503803.10	100.0	+	single-copy gene
TcChr9-S	243760	244080	TcCLB.503803.4	82.0	+	single-copy gene
TcChr9-S	229598	229664	TcCLB.503805.10	95.0	+	single-copy gene
TcChr9-S	227738	227775	TcCLB.503805.20	93.0	+	single-copy gene
TcChr9-S	236517	236734	TcCLB.503805.3	71.0	+	single-copy gene
TcChr9-S	226357	226569	TcCLB.503805.30	80.0	+	single-copy gene
TcChr9-S	222120	222139	TcCLB.503805.40	82.0	+	single-copy gene
TcChr9-S	233790	233855	TcCLB.503805.6	91.0	+	single-copy gene
TcChr9-S	231201	231247	TcCLB.503805.9	81.0	+	single-copy gene
TcChr36-S	181070	181164	TcCLB.503811.20	92.0	-	single-copy gene
TcChr36-S	177235	178597	TcCLB.503811.40	87.0	-	single-copy gene
TcChr36-S	176062	176170	TcCLB.503811.45	84.0	-	single-copy gene
TcChr36-S	173527	173567	TcCLB.503811.60	93.0	-	single-copy gene
TcChr36-S	171609	172358	TcCLB.503811.70	85.0	-	single-copy gene
TcChr15-S	331562	331715	TcCLB.503813.10	84.0	-	single-copy gene
TcChr15-S	334916	335011	TcCLB.503813.20	70.0	-	single-copy gene
TcChr41-S	2211921	2212020	TcCLB.503819.10	89.0	-	single-copy gene
TcChr41-S	2213118	2213289	TcCLB.503819.20	74.0	-	single-copy gene
TcChr41-S	2215637	2215706	TcCLB.503819.30	93.0	-	single-copy gene
TcChr14-S	393222	393473	TcCLB.503821.10	81.0	-	single-copy gene
TcChr14-S	392342	392716	TcCLB.503821.19	89.0	-	single-copy gene
TcChr22-S	362374	362487	TcCLB.503829.10	81.0	-	single-copy gene
TcChr22-S	364095	364297	TcCLB.503829.30	82.0	-	single-copy gene
TcChr22-S	366656	366775	TcCLB.503829.40	83.0	-	single-copy gene
TcChr22-S	369292	369338	TcCLB.503829.50	66.0	-	single-copy gene
TcChr22-S	373175	373275	TcCLB.503829.70	82.0	-	single-copy gene
TcChr22-S	375609	375676	TcCLB.503829.80	93.0	-	single-copy gene
TcChr22-S	378859	378990	TcCLB.503831.20	93.0	-	single-copy gene
TcChr40-S	470360	470383	TcCLB.503833.20	93.0	+	single-copy gene
TcChr40-S	472034	472070	TcCLB.503833.30	74.0	+	single-copy gene
TcChr40-S	473581	473608	TcCLB.503833.40	89.0	+	single-copy gene
TcChr40-S	474673	474690	TcCLB.503833.50	91.0	+	single-copy gene
TcChr40-S	476137	476185	TcCLB.503833.60	90.0	+	single-copy gene
TcChr40-S	477498	477568	TcCLB.503833.69	92.0	+	single-copy gene
TcChr32-S	300448	300584	TcCLB.503835.10	81.0	+	single-copy gene
TcChr32-S	301411	301501	TcCLB.503835.20	94.0	+	single-copy gene
TcChr32-S	302242	302305	TcCLB.503835.30	91.0	+	single-copy gene
TcChr38-S	201860	202377	TcCLB.503841.20	78.0	+	single-copy gene
TcChr38-S	204710	204732	TcCLB.503841.30	86.0	+	single-copy gene
TcChr38-S	206460	206738	TcCLB.503841.40	72.0	+	single-copy gene
TcChr38-S	208183	208255	TcCLB.503841.50	76.0	+	single-copy gene
TcChr38-S	209465	209470	TcCLB.503841.60	74.0	+	single-copy gene
TcChr38-S	211888	212036	TcCLB.503841.70	71.0	+	single-copy gene
TcChr13-S	274086	274153	TcCLB.503853.10	88.0	+	single-copy gene
TcChr8-S	149655	149788	TcCLB.503855.20	87.0	-	single-copy gene
TcChr8-S	148179	148325	TcCLB.503855.30	85.0	-	single-copy gene
TcChr8-S	146347	146524	TcCLB.503855.40	88.0	-	single-copy gene
TcChr8-S	142075	142129	TcCLB.503855.50	94.0	-	single-copy gene
TcChr8-S	131157	131234	TcCLB.503855.60	85.0	-	single-copy gene
TcChr8-S	127649	128210	TcCLB.503855.80	81.0	-	single-copy gene
TcChr24-S	415911	415951	TcCLB.503863.9	60.0	+	single-copy gene
TcChr34-S	310034	310172	TcCLB.503865.20	64.0	-	single-copy gene
TcChr34-S	303036	303120	TcCLB.503865.30	87.0	-	single-copy gene
TcChr34-S	302180	302189	TcCLB.503865.40	85.0	-	single-copy gene
TcChr34-S	299520	299567	TcCLB.503865.60	81.0	-	single-copy gene
TcChr34-S	296143	296160	TcCLB.503865.70	98.0	-	single-copy gene
TcChr34-S	293461	293461	TcCLB.503865.80	78.0	-	single-copy gene
TcChr41-S	81994	82021	TcCLB.503867.10	88.0	+	single-copy gene
TcChr41-S	82924	82925	TcCLB.503867.5	91.0	+	single-copy gene
TcChr35-S	596552	596768	TcCLB.503873.10	88.0	+	single-copy gene
TcChr33-S	735211	735609	TcCLB.503881.10	86.0	+	single-copy gene
TcChr33-S	733446	733544	TcCLB.503881.20	89.0	+	single-copy gene
TcChr33-S	729386	729393	TcCLB.503881.39	93.0	+	single-copy gene
TcChr33-S	739453	739498	TcCLB.503881.4	90.0	+	single-copy gene
TcChr26-S	153310	153498	TcCLB.503885.20	82.0	+	single-copy gene
TcChr26-S	156556	156605	TcCLB.503885.30	62.0	+	single-copy gene
TcChr26-S	158599	158604	TcCLB.503885.40	92.0	+	single-copy gene
TcChr26-S	159561	159593	TcCLB.503885.50	89.0	+	single-copy gene
TcChr26-S	161153	161299	TcCLB.503885.60	86.0	+	single-copy gene
TcChr26-S	163005	163066	TcCLB.503885.70	84.0	+	single-copy gene
TcChr26-S	163756	163787	TcCLB.503885.80	91.0	+	single-copy gene
TcChr26-S	165418	165548	TcCLB.503885.90	87.0	+	single-copy gene
TcChr39-S	819736	819829	TcCLB.503887.20	82.0	-	single-copy gene
TcChr39-S	819126	819228	TcCLB.503887.30	31.0	-	single-copy gene
TcChr39-S	817466	817604	TcCLB.503887.40	90.0	-	single-copy gene
TcChr39-S	816248	816304	TcCLB.503887.50	94.0	-	single-copy gene
TcChr39-S	812457	812669	TcCLB.503887.60	91.0	-	single-copy gene
TcChr39-S	810602	810767	TcCLB.503887.70	64.0	-	single-copy gene
TcChr39-S	809045	809081	TcCLB.503887.79	93.0	-	single-copy gene
TcChr39-S	341361	341579	TcCLB.503893.100	91.0	+	single-copy gene
TcChr39-S	343340	344723	TcCLB.503893.120	79.0	+	single-copy gene
TcChr39-S	346515	346614	TcCLB.503893.130	87.0	+	single-copy gene
TcChr39-S	349487	349716	TcCLB.503893.140	70.0	+	single-copy gene
TcChr39-S	352091	352122	TcCLB.503893.150	80.0	+	single-copy gene
TcChr39-S	362564	362617	TcCLB.503893.160	95.0	+	single-copy gene
TcChr39-S	364385	364472	TcCLB.503893.170	89.0	+	single-copy gene
TcChr39-S	367520	367530	TcCLB.503893.181	79.0	+	single-copy gene
TcChr39-S	330096	330116	TcCLB.503893.30	95.0	+	single-copy gene
TcChr39-S	331243	331546	TcCLB.503893.40	91.0	+	single-copy gene
TcChr39-S	334395	334512	TcCLB.503893.50	81.0	+	single-copy gene
TcChr39-S	335948	336042	TcCLB.503893.60	80.0	+	single-copy gene
TcChr39-S	337747	338013	TcCLB.503893.70	81.0	+	single-copy gene
TcChr39-S	339256	339345	TcCLB.503893.80	95.0	+	single-copy gene
TcChr39-S	340685	340735	TcCLB.503893.90	91.0	+	single-copy gene
TcChr12-S	335520	335590	TcCLB.503895.19	90.0	-	single-copy gene
TcChr12-S	303862	304059	TcCLB.503897.100	66.0	-	single-copy gene
TcChr12-S	299615	299665	TcCLB.503897.110	88.0	-	single-copy gene
TcChr12-S	296844	297098	TcCLB.503897.120	89.0	-	single-copy gene
TcChr12-S	294931	294982	TcCLB.503897.130	92.0	-	single-copy gene
TcChr12-S	293420	293546	TcCLB.503897.140	80.0	-	single-copy gene
TcChr12-S	292008	292047	TcCLB.503897.150	77.0	-	single-copy gene
TcChr12-S	290832	290846	TcCLB.503897.170	93.0	-	single-copy gene
TcChr12-S	325220	325469	TcCLB.503897.20	81.0	-	single-copy gene
TcChr12-S	320565	320713	TcCLB.503897.30	84.0	-	single-copy gene
TcChr12-S	319096	319240	TcCLB.503897.40	94.0	-	single-copy gene
TcChr12-S	317006	317049	TcCLB.503897.50	93.0	-	single-copy gene
TcChr12-S	314928	315135	TcCLB.503897.60	85.0	-	single-copy gene
TcChr12-S	311575	311845	TcCLB.503897.70	86.0	-	single-copy gene
TcChr12-S	308895	308953	TcCLB.503897.80	96.0	-	single-copy gene
TcChr12-S	307167	307749	TcCLB.503897.90	86.0	-	single-copy gene
TcChr29-S	687584	688409	TcCLB.503899.100	86.0	+	single-copy gene
TcChr29-S	692450	692501	TcCLB.503899.110	95.0	+	single-copy gene
TcChr29-S	693560	693562	TcCLB.503899.119	91.0	+	single-copy gene
TcChr29-S	694499	694697	TcCLB.503899.130	94.0	+	single-copy gene
TcChr29-S	696194	696413	TcCLB.503899.139	82.0	+	single-copy gene
TcChr29-S	672188	672198	TcCLB.503899.20	90.0	+	single-copy gene
TcChr29-S	672903	672909	TcCLB.503899.30	85.0	+	single-copy gene
TcChr29-S	673670	673836	TcCLB.503899.40	86.0	+	single-copy gene
TcChr29-S	676159	676368	TcCLB.503899.50	79.0	+	single-copy gene
TcChr29-S	679369	679412	TcCLB.503899.60	92.0	+	single-copy gene
TcChr29-S	680900	680912	TcCLB.503899.70	93.0	+	single-copy gene
TcChr29-S	683209	683342	TcCLB.503899.80	90.0	+	single-copy gene
TcChr29-S	686062	686393	TcCLB.503899.90	88.0	+	single-copy gene
TcChr29-S	792415	792586	TcCLB.503901.18	74.0	+	single-copy gene
TcChr36-S	741963	742061	TcCLB.503903.10	84.0	+	single-copy gene
TcChr36-S	737852	738792	TcCLB.503903.30	82.0	+	single-copy gene
TcChr36-S	734960	735228	TcCLB.503903.50	74.0	+	single-copy gene
TcChr36-S	734225	734261	TcCLB.503903.60	92.0	+	single-copy gene
TcChr36-S	732936	732983	TcCLB.503903.70	80.0	+	single-copy gene
TcChr36-S	729967	729986	TcCLB.503903.79	90.0	+	single-copy gene
TcChr12-S	115278	115307	TcCLB.503905.30	91.0	+	single-copy gene
TcChr12-S	117089	117120	TcCLB.503905.40	82.0	+	single-copy gene
TcChr12-S	118705	118908	TcCLB.503905.50	68.0	+	single-copy gene
TcChr32-S	549289	549349	TcCLB.503909.100	85.0	+	single-copy gene
TcChr32-S	548229	548284	TcCLB.503909.110	92.0	+	single-copy gene
TcChr32-S	567079	567122	TcCLB.503909.40	46.0	+	single-copy gene
TcChr32-S	561617	561657	TcCLB.503909.44	92.0	+	single-copy gene
TcChr32-S	559685	559727	TcCLB.503909.50	90.0	+	single-copy gene
TcChr32-S	558715	558749	TcCLB.503909.60	76.0	+	single-copy gene
TcChr32-S	557490	557492	TcCLB.503909.68	86.0	+	single-copy gene
TcChr32-S	556361	556433	TcCLB.503909.76	67.0	+	single-copy gene
TcChr32-S	552749	552836	TcCLB.503909.84	87.0	+	single-copy gene
TcChr32-S	551083	551196	TcCLB.503909.90	80.0	+	single-copy gene
TcChr35-S	265669	265884	TcCLB.503927.9	99.0	-	single-copy gene
TcChr27-S	524931	524951	TcCLB.503949.40	77.0	+	single-copy gene
TcChr21-S	508668	508691	TcCLB.503953.10	100.0	-	single-copy gene
TcChr21-S	506112	506243	TcCLB.503953.14	89.0	-	single-copy gene
TcChr21-S	505418	505474	TcCLB.503953.20	91.0	-	single-copy gene
TcChr21-S	504087	504435	TcCLB.503953.30	77.0	-	single-copy gene
TcChr21-S	500202	500410	TcCLB.503953.40	73.0	-	single-copy gene
TcChr21-S	499345	499350	TcCLB.503953.50	90.0	-	single-copy gene
TcChr21-S	495477	495744	TcCLB.503953.59	87.0	-	single-copy gene
TcChr21-S	463690	463826	TcCLB.503955.100	38.0	+	single-copy gene
TcChr21-S	492750	493144	TcCLB.503955.20	82.0	-	single-copy gene
TcChr21-S	490165	490261	TcCLB.503955.30	84.0	-	single-copy gene
TcChr21-S	480311	480891	TcCLB.503955.50	72.0	+	single-copy gene
TcChr21-S	477284	477481	TcCLB.503955.55	86.0	+	single-copy gene
TcChr21-S	476320	476356	TcCLB.503955.60	74.0	+	single-copy gene
TcChr21-S	474580	474636	TcCLB.503955.70	88.0	+	single-copy gene
TcChr21-S	471237	471238	TcCLB.503955.80	81.0	+	single-copy gene
TcChr21-S	469980	470015	TcCLB.503955.89	88.0	+	single-copy gene
TcChr36-S	1093005	1093044	TcCLB.503959.20	89.0	-	single-copy gene
TcChr36-S	1090548	1090564	TcCLB.503959.30	96.0	-	single-copy gene
TcChr36-S	1087669	1087961	TcCLB.503959.40	81.0	-	single-copy gene
TcChr36-S	1083523	1083572	TcCLB.503959.60	98.0	-	single-copy gene
TcChr36-S	1078838	1078882	TcCLB.503959.78	92.0	-	single-copy gene
TcChr17-S	448553	448703	TcCLB.503967.10	87.0	+	single-copy gene
TcChr17-S	450254	450470	TcCLB.503967.19	68.0	+	single-copy gene
TcChr16-S	418184	418315	TcCLB.503969.10	95.0	+	single-copy gene
TcChr16-S	420088	420186	TcCLB.503969.20	74.0	+	single-copy gene
TcChr16-S	431016	431146	TcCLB.503971.10	87.0	+	single-copy gene
TcChr16-S	433898	433996	TcCLB.503971.20	85.0	+	single-copy gene
TcChr16-S	435094	435224	TcCLB.503971.30	75.0	+	single-copy gene
TcChr16-S	436162	436194	TcCLB.503971.40	95.0	+	single-copy gene
TcChr16-S	438634	438765	TcCLB.503971.50	98.0	+	single-copy gene
TcChr16-S	441101	441168	TcCLB.503971.59	82.0	+	single-copy gene
TcChr23-S	133771	134009	TcCLB.503975.100	72.0	-	single-copy gene
TcChr23-S	111026	111034	TcCLB.503975.20	80.0	-	single-copy gene
TcChr23-S	115705	115753	TcCLB.503975.40	97.0	-	single-copy gene
TcChr23-S	119500	119526	TcCLB.503975.50	90.0	-	single-copy gene
TcChr23-S	121377	121484	TcCLB.503975.60	92.0	-	single-copy gene
TcChr26-S	636507	636748	TcCLB.503981.20	94.0	-	single-copy gene
TcChr26-S	635561	635588	TcCLB.503981.30	95.0	-	single-copy gene
TcChr26-S	633202	633307	TcCLB.503981.40	91.0	-	single-copy gene
TcChr26-S	630574	630583	TcCLB.503981.50	89.0	-	single-copy gene
TcChr26-S	629318	629422	TcCLB.503981.60	82.0	-	single-copy gene
TcChr26-S	627606	627697	TcCLB.503981.70	87.0	-	single-copy gene
TcChr26-S	626160	626238	TcCLB.503981.80	90.0	-	single-copy gene
TcChr26-S	620842	620912	TcCLB.503981.90	74.0	-	single-copy gene
TcChr35-S	793430	793549	TcCLB.503989.20	76.0	+	single-copy gene
TcChr35-S	795445	795660	TcCLB.503989.30	37.0	+	single-copy gene
TcChr35-S	798130	798343	TcCLB.503989.50	67.0	+	single-copy gene
TcChr35-S	809019	809564	TcCLB.503989.60	69.0	+	single-copy gene
TcChr40-S	1888906	1889055	TcCLB.503991.10	84.0	-	single-copy gene
TcChr40-S	1887499	1887600	TcCLB.503991.20	86.0	-	single-copy gene
TcChr40-S	1885052	1885073	TcCLB.503991.30	93.0	-	single-copy gene
TcChr40-S	1883567	1883689	TcCLB.503991.39	90.0	-	single-copy gene
TcChr41-S	91553	91554	TcCLB.504005.10	89.0	+	single-copy gene
TcChr41-S	90486	90506	TcCLB.504005.20	94.0	+	single-copy gene
TcChr41-S	89250	89465	TcCLB.504005.29	76.0	+	single-copy gene
TcChr41-S	88018	88033	TcCLB.504005.40	84.0	+	single-copy gene
TcChr41-S	85918	85919	TcCLB.504005.50	78.0	+	single-copy gene
TcChr41-S	84861	84875	TcCLB.504005.54	95.0	+	single-copy gene
TcChr41-S	92611	92641	TcCLB.504005.6	94.0	+	single-copy gene
TcChr20-S	335182	335252	TcCLB.504009.10	92.0	+	single-copy gene
TcChr20-S	333420	333455	TcCLB.504009.20	89.0	+	single-copy gene
TcChr20-S	331248	331289	TcCLB.504009.30	79.0	+	single-copy gene
TcChr20-S	336745	336856	TcCLB.504009.4	87.0	+	single-copy gene
TcChr20-S	329729	329746	TcCLB.504009.40	86.0	+	single-copy gene
TcChr20-S	326004	326027	TcCLB.504009.60	77.0	+	single-copy gene
TcChr20-S	325034	325134	TcCLB.504009.70	91.0	+	single-copy gene
TcChr14-S	431856	431878	TcCLB.504011.40	89.0	-	single-copy gene
TcChr14-S	433334	433517	TcCLB.504011.60	69.0	-	single-copy gene
TcChr14-S	434243	434387	TcCLB.504011.70	85.0	-	single-copy gene
TcChr14-S	436639	436689	TcCLB.504011.80	86.0	-	single-copy gene
TcChr18-S	150619	150804	TcCLB.504017.20	95.0	-	single-copy gene
TcChr18-S	149258	149281	TcCLB.504017.30	96.0	-	single-copy gene
TcChr18-S	146501	146521	TcCLB.504017.40	91.0	-	single-copy gene
TcChr18-S	144573	144618	TcCLB.504017.50	93.0	-	single-copy gene
TcChr18-S	143810	143973	TcCLB.504017.54	84.0	-	single-copy gene
TcChr18-S	142583	142615	TcCLB.504017.60	91.0	-	single-copy gene
TcChr18-S	140817	140878	TcCLB.504017.70	86.0	-	single-copy gene
TcChr18-S	138020	138270	TcCLB.504017.79	90.0	-	single-copy gene
TcChr35-S	137168	137354	TcCLB.504019.3	74.0	-	single-copy gene
TcChr37-S	170420	170447	TcCLB.504025.19	94.0	+	single-copy gene
TcChr36-S	325657	325672	TcCLB.504029.21	88.0	+	single-copy gene
TcChr36-S	319388	319596	TcCLB.504029.40	87.0	+	single-copy gene
TcChr36-S	318147	318185	TcCLB.504029.50	86.0	+	single-copy gene
TcChr36-S	316561	316640	TcCLB.504029.60	93.0	+	single-copy gene
TcChr36-S	314654	314793	TcCLB.504029.70	87.0	+	single-copy gene
TcChr36-S	310960	311042	TcCLB.504029.90	67.0	+	single-copy gene
TcChr8-S	193733	193780	TcCLB.504033.100	76.0	-	single-copy gene
TcChr8-S	191127	191228	TcCLB.504033.110	84.0	-	single-copy gene
TcChr8-S	190166	190260	TcCLB.504033.120	90.0	-	single-copy gene
TcChr8-S	189105	189181	TcCLB.504033.130	57.0	-	single-copy gene
TcChr8-S	187462	187517	TcCLB.504033.140	86.0	-	single-copy gene
TcChr8-S	184128	184155	TcCLB.504033.160	95.0	-	single-copy gene
TcChr8-S	181865	182192	TcCLB.504033.170	82.0	-	single-copy gene
TcChr8-S	179979	180215	TcCLB.504033.180	81.0	-	single-copy gene
TcChr8-S	175522	175571	TcCLB.504033.190	91.0	-	single-copy gene
TcChr8-S	173843	173879	TcCLB.504033.200	79.0	-	single-copy gene
TcChr8-S	211000	211020	TcCLB.504033.21	83.0	+	single-copy gene
TcChr8-S	171617	171648	TcCLB.504033.210	91.0	-	single-copy gene
TcChr8-S	170760	170815	TcCLB.504033.220	81.0	-	single-copy gene
TcChr8-S	207742	207759	TcCLB.504033.40	95.0	+	single-copy gene
TcChr8-S	198073	198099	TcCLB.504033.80	91.0	-	single-copy gene
TcChr8-S	195237	195371	TcCLB.504033.90	89.0	-	single-copy gene
TcChr26-S	364326	364352	TcCLB.504035.100	91.0	-	single-copy gene
TcChr26-S	361579	361621	TcCLB.504035.110	79.0	-	single-copy gene
TcChr26-S	359387	359476	TcCLB.504035.120	48.0	-	single-copy gene
TcChr26-S	355828	355890	TcCLB.504035.130	92.0	-	single-copy gene
TcChr26-S	354575	354606	TcCLB.504035.140	97.0	-	single-copy gene
TcChr26-S	351436	351643	TcCLB.504035.149	78.0	-	single-copy gene
TcChr26-S	370653	370688	TcCLB.504035.60	90.0	-	single-copy gene
TcChr26-S	369622	369637	TcCLB.504035.70	92.0	-	single-copy gene
TcChr26-S	368649	368649	TcCLB.504035.80	95.0	-	single-copy gene
TcChr26-S	367828	367833	TcCLB.504035.84	96.0	-	single-copy gene
TcChr26-S	367265	367277	TcCLB.504035.90	90.0	-	single-copy gene
TcChr41-S	634559	636008	TcCLB.504039.175	67.0	+	single-copy gene
TcChr41-S	627546	627591	TcCLB.504039.210	59.0	-	single-copy gene
TcChr41-S	670876	671707	TcCLB.504039.25	49.0	+	single-copy gene
TcChr30-S	248417	248447	TcCLB.504041.10	90.0	+	single-copy gene
TcChr30-S	247321	247323	TcCLB.504041.20	76.0	-	single-copy gene
TcChr30-S	244828	244850	TcCLB.504041.29	91.0	-	single-copy gene
TcChr30-S	249829	249866	TcCLB.504041.4	94.0	+	single-copy gene
TcChr40-S	1860987	1861047	TcCLB.504047.10	88.0	-	single-copy gene
TcChr40-S	1862984	1863041	TcCLB.504047.20	92.0	-	single-copy gene
TcChr40-S	1865900	1866194	TcCLB.504047.30	79.0	-	single-copy gene
TcChr40-S	1870579	1870884	TcCLB.504047.40	69.0	-	single-copy gene
TcChr40-S	1859996	1860117	TcCLB.504047.5	87.0	-	single-copy gene
TcChr40-S	1876228	1877088	TcCLB.504047.50	65.0	-	single-copy gene
TcChr40-S	1879191	1879198	TcCLB.504047.60	76.0	-	single-copy gene
TcChr35-S	884172	884244	TcCLB.504051.20	77.0	+	single-copy gene
TcChr35-S	876854	876881	TcCLB.504051.40	80.0	+	single-copy gene
TcChr35-S	876159	876184	TcCLB.504051.49	93.0	+	single-copy gene
TcChr35-S	888707	888849	TcCLB.504051.9	70.0	+	single-copy gene
TcChr34-S	883127	883148	TcCLB.504055.30	86.0	+	single-copy gene
TcChr34-S	885182	885259	TcCLB.504055.40	94.0	+	single-copy gene
TcChr34-S	889781	889846	TcCLB.504055.50	90.0	+	single-copy gene
TcChr34-S	893280	893349	TcCLB.504055.60	94.0	+	single-copy gene
TcChr34-S	894284	894502	TcCLB.504055.81	83.0	+	single-copy gene
TcChr34-S	424714	424764	TcCLB.504057.104	86.0	-	single-copy gene
TcChr34-S	398102	398938	TcCLB.504057.11	60.0	-	single-copy gene
TcChr34-S	431010	431044	TcCLB.504057.120	94.0	-	single-copy gene
TcChr34-S	433778	434097	TcCLB.504057.130	71.0	-	single-copy gene
TcChr34-S	436218	436668	TcCLB.504057.140	84.0	-	single-copy gene
TcChr34-S	437448	437528	TcCLB.504057.145	89.0	-	single-copy gene
TcChr34-S	439414	439420	TcCLB.504057.150	72.0	-	single-copy gene
TcChr34-S	440621	440735	TcCLB.504057.160	75.0	-	single-copy gene
TcChr34-S	443357	443422	TcCLB.504057.170	82.0	-	single-copy gene
TcChr34-S	399833	399886	TcCLB.504057.21	90.0	-	single-copy gene
TcChr34-S	403236	403255	TcCLB.504057.30	92.0	-	single-copy gene
TcChr34-S	408851	409304	TcCLB.504057.40	89.0	-	single-copy gene
TcChr34-S	410871	410904	TcCLB.504057.45	91.0	-	single-copy gene
TcChr34-S	412763	412791	TcCLB.504057.50	90.0	-	single-copy gene
TcChr34-S	414712	414713	TcCLB.504057.60	96.0	-	single-copy gene
TcChr34-S	415907	416035	TcCLB.504057.65	57.0	-	single-copy gene
TcChr34-S	417079	417120	TcCLB.504057.70	91.0	-	single-copy gene
TcChr34-S	418678	418922	TcCLB.504057.80	54.0	-	single-copy gene
TcChr34-S	420258	420355	TcCLB.504057.90	87.0	-	single-copy gene
TcChr34-S	421835	421974	TcCLB.504057.97	80.0	-	single-copy gene
TcChr30-S	284918	285148	TcCLB.504073.10	74.0	+	single-copy gene
TcChr30-S	283629	283726	TcCLB.504073.20	73.0	+	single-copy gene
TcChr30-S	250539	250545	TcCLB.504075.10	85.0	+	single-copy gene
TcChr30-S	254297	254383	TcCLB.504075.3	74.0	+	single-copy gene
TcChr30-S	252332	252343	TcCLB.504075.6	88.0	+	single-copy gene
TcChr40-S	1909058	1909095	TcCLB.504077.30	88.0	-	single-copy gene
TcChr40-S	1907788	1908104	TcCLB.504077.40	78.0	-	single-copy gene
TcChr40-S	1904783	1904793	TcCLB.504077.50	79.0	-	single-copy gene
TcChr40-S	1902564	1902627	TcCLB.504077.60	96.0	-	single-copy gene
TcChr14-S	377727	378101	TcCLB.504087.10	56.0	-	single-copy gene
TcChr14-S	139040	139055	TcCLB.504089.14	90.0	+	single-copy gene
TcChr14-S	135962	136086	TcCLB.504089.30	72.0	+	single-copy gene
TcChr14-S	133575	133712	TcCLB.504089.40	87.0	+	single-copy gene
TcChr14-S	131148	131217	TcCLB.504089.50	95.0	+	single-copy gene
TcChr14-S	127602	127612	TcCLB.504089.54	86.0	+	single-copy gene
TcChr14-S	126880	126956	TcCLB.504089.60	87.0	+	single-copy gene
TcChr14-S	126212	126248	TcCLB.504089.70	94.0	+	single-copy gene
TcChr20-S	247159	247183	TcCLB.504097.10	90.0	+	single-copy gene
TcChr20-S	245882	246095	TcCLB.504097.20	74.0	+	single-copy gene
TcChr20-S	241443	241467	TcCLB.504097.30	89.0	+	single-copy gene
TcChr20-S	249049	249188	TcCLB.504097.4	83.0	+	single-copy gene
TcChr26-S	7772	8319	TcCLB.504099.26	48.0	-	single-copy gene
TcChr26-S	11376	11558	TcCLB.504099.30	45.0	-	single-copy gene
TcChr37-S	620748	620780	TcCLB.504103.10	81.0	+	single-copy gene
TcChr37-S	616977	617159	TcCLB.504103.20	84.0	+	single-copy gene
TcChr37-S	623001	623047	TcCLB.504103.3	93.0	+	single-copy gene
TcChr37-S	612567	612659	TcCLB.504103.30	76.0	+	single-copy gene
TcChr37-S	610969	611010	TcCLB.504103.40	91.0	+	single-copy gene
TcChr37-S	609455	609513	TcCLB.504103.50	93.0	+	single-copy gene
TcChr37-S	622141	622196	TcCLB.504103.6	53.0	+	single-copy gene
TcChr37-S	608451	608498	TcCLB.504103.60	85.0	+	single-copy gene
TcChr37-S	606235	606310	TcCLB.504103.70	82.0	+	single-copy gene
TcChr37-S	604578	604637	TcCLB.504103.80	92.0	+	single-copy gene
TcChr37-S	600337	600678	TcCLB.504103.90	90.0	+	single-copy gene
TcChr39-S	267160	268290	TcCLB.504107.10	73.0	+	single-copy gene
TcChr40-S	346629	346771	TcCLB.504111.20	91.0	-	single-copy gene
TcChr40-S	344883	344944	TcCLB.504111.30	90.0	-	single-copy gene
TcChr40-S	340730	340946	TcCLB.504111.40	84.0	-	single-copy gene
TcChr40-S	338007	338052	TcCLB.504111.49	88.0	-	single-copy gene
TcChr23-S	47895	47989	TcCLB.504117.20	89.0	-	single-copy gene
TcChr23-S	46424	46767	TcCLB.504117.9	73.0	-	single-copy gene
TcChr36-S	1068881	1068917	TcCLB.504119.10	93.0	-	single-copy gene
TcChr36-S	1071116	1071355	TcCLB.504119.20	81.0	-	single-copy gene
TcChr36-S	1073113	1073140	TcCLB.504119.29	93.0	-	single-copy gene
TcChr36-S	1066903	1067059	TcCLB.504119.4	74.0	-	single-copy gene
TcChr26-S	594185	594518	TcCLB.504125.100	84.0	-	single-copy gene
TcChr26-S	591031	591063	TcCLB.504125.120	77.0	-	single-copy gene
TcChr26-S	615223	615326	TcCLB.504125.30	83.0	-	single-copy gene
TcChr26-S	612425	612500	TcCLB.504125.40	93.0	-	single-copy gene
TcChr26-S	611195	611266	TcCLB.504125.50	98.0	-	single-copy gene
TcChr26-S	609366	609572	TcCLB.504125.60	85.0	-	single-copy gene
TcChr26-S	606047	606185	TcCLB.504125.64	78.0	-	single-copy gene
TcChr26-S	603615	603801	TcCLB.504125.70	85.0	-	single-copy gene
TcChr26-S	600327	600434	TcCLB.504125.80	86.0	-	single-copy gene
TcChr26-S	597749	597842	TcCLB.504125.90	91.0	-	single-copy gene
TcChr14-S	37845	37877	TcCLB.504127.20	53.0	-	single-copy gene
TcChr34-S	1009276	1009479	TcCLB.504129.20	88.0	-	single-copy gene
TcChr34-S	1006378	1006462	TcCLB.504129.30	84.0	-	single-copy gene
TcChr34-S	1004769	1004769	TcCLB.504129.40	95.0	-	single-copy gene
TcChr34-S	1003582	1003646	TcCLB.504129.50	89.0	-	single-copy gene
TcChr10-S	127179	127382	TcCLB.504133.15	64.0	+	single-copy gene
TcChr10-S	123437	123660	TcCLB.504133.30	79.0	+	single-copy gene
TcChr37-S	450193	450359	TcCLB.504137.100	91.0	+	single-copy gene
TcChr37-S	451647	451713	TcCLB.504137.110	88.0	+	single-copy gene
TcChr37-S	455029	455114	TcCLB.504137.120	87.0	+	single-copy gene
TcChr37-S	457275	457279	TcCLB.504137.130	88.0	+	single-copy gene
TcChr37-S	459144	459203	TcCLB.504137.140	94.0	+	single-copy gene
TcChr37-S	460435	460489	TcCLB.504137.150	96.0	+	single-copy gene
TcChr37-S	462209	462310	TcCLB.504137.160	82.0	+	single-copy gene
TcChr37-S	431453	431459	TcCLB.504137.20	92.0	+	single-copy gene
TcChr37-S	436044	436130	TcCLB.504137.40	90.0	+	single-copy gene
TcChr37-S	437885	438028	TcCLB.504137.50	72.0	+	single-copy gene
TcChr37-S	441734	441843	TcCLB.504137.60	89.0	+	single-copy gene
TcChr37-S	444615	444841	TcCLB.504137.70	75.0	+	single-copy gene
TcChr37-S	446868	446922	TcCLB.504137.80	88.0	+	single-copy gene
TcChr37-S	448586	448769	TcCLB.504137.90	85.0	+	single-copy gene
TcChr36-S	263379	263389	TcCLB.504143.20	91.0	+	single-copy gene
TcChr37-S	594230	594293	TcCLB.504147.10	88.0	+	single-copy gene
TcChr37-S	576363	576375	TcCLB.504147.120	91.0	+	single-copy gene
TcChr37-S	575315	575389	TcCLB.504147.130	92.0	+	single-copy gene
TcChr37-S	573915	573983	TcCLB.504147.140	97.0	+	single-copy gene
TcChr37-S	570846	570909	TcCLB.504147.150	95.0	+	single-copy gene
TcChr37-S	569524	569582	TcCLB.504147.160	91.0	+	single-copy gene
TcChr37-S	566851	566954	TcCLB.504147.170	81.0	+	single-copy gene
TcChr37-S	564808	564996	TcCLB.504147.180	72.0	+	single-copy gene
TcChr37-S	593392	593436	TcCLB.504147.20	89.0	+	single-copy gene
TcChr37-S	555513	555667	TcCLB.504147.200	86.0	+	single-copy gene
TcChr37-S	553784	553854	TcCLB.504147.210	78.0	+	single-copy gene
TcChr37-S	552333	552334	TcCLB.504147.224	94.0	+	single-copy gene
TcChr37-S	547016	547426	TcCLB.504147.240	74.0	+	single-copy gene
TcChr37-S	540818	540994	TcCLB.504147.250	64.0	+	single-copy gene
TcChr37-S	539005	539010	TcCLB.504147.260	98.0	+	single-copy gene
TcChr37-S	536272	536414	TcCLB.504147.280	74.0	+	single-copy gene
TcChr37-S	592125	592264	TcCLB.504147.30	84.0	+	single-copy gene
TcChr37-S	532922	532980	TcCLB.504147.310	90.0	+	single-copy gene
TcChr37-S	530231	530255	TcCLB.504147.320	72.0	+	single-copy gene
TcChr37-S	525349	525491	TcCLB.504147.330	88.0	+	single-copy gene
TcChr37-S	523681	523784	TcCLB.504147.340	86.0	+	single-copy gene
TcChr37-S	590558	590649	TcCLB.504147.40	88.0	+	single-copy gene
TcChr37-S	588447	588525	TcCLB.504147.50	84.0	+	single-copy gene
TcChr37-S	586988	587216	TcCLB.504147.60	88.0	+	single-copy gene
TcChr37-S	585945	586034	TcCLB.504147.70	91.0	+	single-copy gene
TcChr37-S	583500	583509	TcCLB.504147.80	94.0	+	single-copy gene
TcChr37-S	582143	582258	TcCLB.504147.90	86.0	+	single-copy gene
TcChr37-S	579257	579305	TcCLB.504147.99	94.0	+	single-copy gene
TcChr27-S	47837	47949	TcCLB.504149.100	85.0	-	single-copy gene
TcChr27-S	44865	45002	TcCLB.504149.110	84.0	-	single-copy gene
TcChr27-S	43161	43167	TcCLB.504149.117	90.0	-	single-copy gene
TcChr27-S	41509	42023	TcCLB.504149.124	87.0	-	single-copy gene
TcChr27-S	40478	40574	TcCLB.504149.130	95.0	-	single-copy gene
TcChr27-S	38898	38901	TcCLB.504149.140	91.0	-	single-copy gene
TcChr27-S	36381	36861	TcCLB.504149.150	82.0	-	single-copy gene
TcChr27-S	34913	35021	TcCLB.504149.160	86.0	-	single-copy gene
TcChr27-S	31959	32049	TcCLB.504149.175	94.0	-	single-copy gene
TcChr27-S	26422	26443	TcCLB.504149.190	69.0	-	single-copy gene
TcChr27-S	70564	71496	TcCLB.504149.20	90.0	-	single-copy gene
TcChr27-S	22659	23518	TcCLB.504149.201	51.0	-	single-copy gene
TcChr27-S	64370	64426	TcCLB.504149.30	67.0	-	single-copy gene
TcChr27-S	63173	63261	TcCLB.504149.40	91.0	-	single-copy gene
TcChr27-S	62018	62020	TcCLB.504149.50	89.0	-	single-copy gene
TcChr27-S	61128	61158	TcCLB.504149.55	86.0	-	single-copy gene
TcChr27-S	59869	59950	TcCLB.504149.60	86.0	-	single-copy gene
TcChr27-S	56428	56467	TcCLB.504149.70	90.0	-	single-copy gene
TcChr27-S	54959	54981	TcCLB.504149.80	91.0	-	single-copy gene
TcChr22-S	430788	430856	TcCLB.504151.20	75.0	-	single-copy gene
TcChr22-S	432698	432752	TcCLB.504151.30	91.0	-	single-copy gene
TcChr22-S	435181	435237	TcCLB.504151.39	81.0	-	single-copy gene
TcChr22-S	436252	436373	TcCLB.504151.50	70.0	-	single-copy gene
TcChr22-S	438275	438276	TcCLB.504151.60	97.0	-	single-copy gene
TcChr22-S	439727	439745	TcCLB.504151.69	95.0	-	single-copy gene
TcChr39-S	679892	679930	TcCLB.504153.100	91.0	-	single-copy gene
TcChr39-S	681207	681304	TcCLB.504153.110	76.0	-	single-copy gene
TcChr39-S	685978	686289	TcCLB.504153.120	86.0	-	single-copy gene
TcChr39-S	687007	687160	TcCLB.504153.129	87.0	-	single-copy gene
TcChr39-S	689811	689836	TcCLB.504153.140	88.0	-	single-copy gene
TcChr39-S	695213	695438	TcCLB.504153.150	81.0	-	single-copy gene
TcChr39-S	697282	697405	TcCLB.504153.160	89.0	-	single-copy gene
TcChr39-S	701591	701717	TcCLB.504153.170	78.0	-	single-copy gene
TcChr39-S	703603	703603	TcCLB.504153.180	79.0	-	single-copy gene
TcChr39-S	706015	706225	TcCLB.504153.190	85.0	-	single-copy gene
TcChr39-S	650556	650828	TcCLB.504153.20	83.0	+	single-copy gene
TcChr39-S	707512	707614	TcCLB.504153.200	83.0	-	single-copy gene
TcChr39-S	710264	710305	TcCLB.504153.220	89.0	-	single-copy gene
TcChr39-S	711646	711709	TcCLB.504153.230	70.0	-	single-copy gene
TcChr39-S	713993	714038	TcCLB.504153.240	91.0	-	single-copy gene
TcChr39-S	715583	715721	TcCLB.504153.250	64.0	-	single-copy gene
TcChr39-S	719070	719287	TcCLB.504153.260	77.0	-	single-copy gene
TcChr39-S	722354	722410	TcCLB.504153.270	94.0	-	single-copy gene
TcChr39-S	724802	725707	TcCLB.504153.280	91.0	-	single-copy gene
TcChr39-S	727881	727882	TcCLB.504153.290	94.0	-	single-copy gene
TcChr39-S	653927	654118	TcCLB.504153.30	91.0	+	single-copy gene
TcChr39-S	729765	729770	TcCLB.504153.300	87.0	-	single-copy gene
TcChr39-S	732857	732981	TcCLB.504153.310	87.0	-	single-copy gene
TcChr39-S	735019	735041	TcCLB.504153.320	86.0	-	single-copy gene
TcChr39-S	737250	737261	TcCLB.504153.330	95.0	-	single-copy gene
TcChr39-S	739703	739770	TcCLB.504153.340	94.0	-	single-copy gene
TcChr39-S	743073	743191	TcCLB.504153.360	89.0	-	single-copy gene
TcChr39-S	663533	663623	TcCLB.504153.70	82.0	-	single-copy gene
TcChr39-S	676826	677189	TcCLB.504153.90	74.0	-	single-copy gene
TcChr35-S	592820	592952	TcCLB.504159.10	85.0	+	single-copy gene
TcChr35-S	576152	576286	TcCLB.504159.100	81.0	+	single-copy gene
TcChr35-S	590738	590781	TcCLB.504159.30	89.0	+	single-copy gene
TcChr35-S	589367	589492	TcCLB.504159.40	84.0	+	single-copy gene
TcChr35-S	587328	587336	TcCLB.504159.50	91.0	+	single-copy gene
TcChr35-S	585637	585660	TcCLB.504159.60	75.0	+	single-copy gene
TcChr35-S	584243	584267	TcCLB.504159.70	89.0	+	single-copy gene
TcChr35-S	582181	582344	TcCLB.504159.80	85.0	+	single-copy gene
TcChr35-S	578236	578310	TcCLB.504159.90	90.0	+	single-copy gene
TcChr20-S	273394	273485	TcCLB.504163.10	88.0	+	single-copy gene
TcChr20-S	287663	287689	TcCLB.504163.100	94.0	+	single-copy gene
TcChr20-S	289023	289235	TcCLB.504163.110	84.0	+	single-copy gene
TcChr20-S	275568	275694	TcCLB.504163.20	91.0	+	single-copy gene
TcChr20-S	278024	278063	TcCLB.504163.30	89.0	+	single-copy gene
TcChr20-S	278876	278912	TcCLB.504163.40	90.0	+	single-copy gene
TcChr20-S	280286	280623	TcCLB.504163.50	66.0	+	single-copy gene
TcChr20-S	281909	281921	TcCLB.504163.60	90.0	+	single-copy gene
TcChr20-S	282967	282969	TcCLB.504163.70	92.0	+	single-copy gene
TcChr20-S	284700	284826	TcCLB.504163.80	81.0	+	single-copy gene
TcChr20-S	286055	286150	TcCLB.504163.90	89.0	+	single-copy gene
TcChr29-S	99430	99562	TcCLB.504165.10	81.0	+	single-copy gene
TcChr29-S	98384	98453	TcCLB.504165.20	91.0	+	single-copy gene
TcChr37-S	202695	202723	TcCLB.504167.14	89.0	+	single-copy gene
TcChr37-S	198193	198299	TcCLB.504167.30	87.0	+	single-copy gene
TcChr37-S	203749	203809	TcCLB.504167.7	80.0	+	single-copy gene
TcChr37-S	391412	391413	TcCLB.504171.20	78.0	+	single-copy gene
TcChr37-S	392393	392410	TcCLB.504171.30	95.0	+	single-copy gene
TcChr37-S	394711	394727	TcCLB.504171.40	98.0	+	single-copy gene
TcChr37-S	395595	395636	TcCLB.504171.50	76.0	+	single-copy gene
TcChr37-S	400413	400433	TcCLB.504171.59	95.0	+	single-copy gene
TcChr37-S	415972	416039	TcCLB.504179.20	93.0	+	single-copy gene
TcChr37-S	414697	414720	TcCLB.504179.30	53.0	+	single-copy gene
TcChr37-S	412195	412252	TcCLB.504179.40	91.0	+	single-copy gene
TcChr37-S	409399	409443	TcCLB.504179.50	95.0	+	single-copy gene
TcChr37-S	407772	407953	TcCLB.504179.60	87.0	+	single-copy gene
TcChr37-S	407000	407123	TcCLB.504179.69	87.0	+	single-copy gene
TcChr37-S	404861	404891	TcCLB.504179.80	91.0	+	single-copy gene
TcChr37-S	417348	417436	TcCLB.504179.9	90.0	+	single-copy gene
TcChr37-S	402794	403055	TcCLB.504179.90	82.0	+	single-copy gene
TcChr10-S	221833	221977	TcCLB.504181.10	87.0	+	single-copy gene
TcChr10-S	222851	222881	TcCLB.504181.20	92.0	+	single-copy gene
TcChr10-S	223663	223676	TcCLB.504181.30	93.0	+	single-copy gene
TcChr10-S	224497	224811	TcCLB.504181.40	93.0	+	single-copy gene
TcChr10-S	226459	226714	TcCLB.504181.50	91.0	+	single-copy gene
TcChr20-S	99352	99426	TcCLB.504203.10	98.0	-	single-copy gene
TcChr20-S	101810	101812	TcCLB.504203.20	94.0	-	single-copy gene
TcChr20-S	103323	103324	TcCLB.504203.29	81.0	-	single-copy gene
TcChr20-S	97491	97590	TcCLB.504203.4	83.0	-	single-copy gene
TcChr20-S	104460	104492	TcCLB.504203.40	93.0	-	single-copy gene
TcChr20-S	106699	106882	TcCLB.504203.50	78.0	-	single-copy gene
TcChr11-S	226424	226674	TcCLB.504213.10	72.0	+	single-copy gene
TcChr11-S	201968	201976	TcCLB.504213.100	84.0	+	single-copy gene
TcChr11-S	198016	198223	TcCLB.504213.110	91.0	+	single-copy gene
TcChr11-S	196371	196600	TcCLB.504213.120	80.0	+	single-copy gene
TcChr11-S	194985	195024	TcCLB.504213.130	95.0	+	single-copy gene
TcChr11-S	193766	193828	TcCLB.504213.140	86.0	+	single-copy gene
TcChr11-S	223208	223251	TcCLB.504213.20	99.0	+	single-copy gene
TcChr11-S	222302	222325	TcCLB.504213.29	85.0	+	single-copy gene
TcChr11-S	220415	220644	TcCLB.504213.40	62.0	+	single-copy gene
TcChr11-S	217777	217873	TcCLB.504213.50	78.0	+	single-copy gene
TcChr11-S	214123	214212	TcCLB.504213.60	78.0	+	single-copy gene
TcChr11-S	211687	211695	TcCLB.504213.70	89.0	+	single-copy gene
TcChr11-S	208976	209059	TcCLB.504213.80	91.0	+	single-copy gene
TcChr11-S	204275	204631	TcCLB.504213.90	51.0	+	single-copy gene
TcChr40-S	872872	872949	TcCLB.504215.10	78.0	+	single-copy gene
TcChr40-S	876013	876128	TcCLB.504215.20	76.0	+	single-copy gene
TcChr40-S	878221	878288	TcCLB.504215.30	71.0	+	single-copy gene
TcChr40-S	881308	881415	TcCLB.504215.40	75.0	+	single-copy gene
TcChr40-S	883173	883244	TcCLB.504215.50	92.0	+	single-copy gene
TcChr41-S	1557312	1557608	TcCLB.504219.50	54.0	-	single-copy gene
TcChr24-S	396824	396844	TcCLB.504225.10	97.0	+	single-copy gene
TcChr11-S	399668	399792	TcCLB.504227.10	78.0	+	single-copy gene
TcChr10-S	465155	465802	TcCLB.504229.110	41.0	-	single-copy gene
TcChr10-S	484978	485063	TcCLB.504229.20	42.0	+	single-copy gene
TcChr10-S	483814	483870	TcCLB.504229.30	58.0	+	single-copy gene
TcChr10-S	480908	480923	TcCLB.504229.44	69.0	+	single-copy gene
TcChr41-S	2094122	2094654	TcCLB.504239.10	60.0	-	single-copy gene
TcChr41-S	2078830	2080022	TcCLB.504239.115	68.0	-	single-copy gene
TcChr41-S	2070948	2072450	TcCLB.504239.150	64.0	-	single-copy gene
TcChr41-S	2054735	2055179	TcCLB.504239.230	60.0	-	single-copy gene
TcChr41-S	2046739	2047059	TcCLB.504239.270	65.0	-	single-copy gene
TcChr41-S	2045129	2045324	TcCLB.504239.280	52.0	-	single-copy gene
TcChr41-S	2026310	2026342	TcCLB.504239.380	15.0	-	single-copy gene
TcChr41-S	2022861	2023036	TcCLB.504239.401	51.0	-	single-copy gene
TcChr9-S	295114	295155	TcCLB.504247.10	94.0	+	single-copy gene
TcChr9-S	296336	296423	TcCLB.504247.20	91.0	+	single-copy gene
TcChr9-S	299190	299260	TcCLB.504247.30	88.0	+	single-copy gene
TcChr9-S	300415	300518	TcCLB.504247.34	86.0	+	single-copy gene
TcChr9-S	301574	301602	TcCLB.504247.40	76.0	+	single-copy gene
TcChr9-S	304151	304439	TcCLB.504247.50	89.0	+	single-copy gene
TcChr9-S	305208	305295	TcCLB.504247.70	90.0	+	single-copy gene
TcChr9-S	307429	307506	TcCLB.504247.79	90.0	+	single-copy gene
TcChr8-S	255704	255715	TcCLB.504255.10	96.0	-	single-copy gene
TcChr8-S	258465	258720	TcCLB.504255.20	90.0	-	single-copy gene
TcChr8-S	262667	262942	TcCLB.504255.30	39.0	-	single-copy gene
TcChr8-S	254694	254727	TcCLB.504255.4	93.0	-	single-copy gene
TcChr8-S	263718	263728	TcCLB.504255.50	94.0	-	single-copy gene
TcChr35-S	452976	452988	TcCLB.504277.20	77.0	+	single-copy gene
TcChr35-S	454320	454342	TcCLB.504277.30	90.0	+	single-copy gene
TcChr33-S	652742	652989	TcCLB.504421.19	87.0	+	single-copy gene
TcChr33-S	650222	650242	TcCLB.504423.10	94.0	+	single-copy gene
TcChr33-S	647494	647731	TcCLB.504423.15	85.0	+	single-copy gene
TcChr33-S	645730	645922	TcCLB.504423.20	78.0	+	single-copy gene
TcChr33-S	641924	642105	TcCLB.504423.30	92.0	+	single-copy gene
TcChr22-S	270869	270924	TcCLB.504425.100	95.0	+	single-copy gene
TcChr22-S	272059	272383	TcCLB.504425.110	63.0	+	single-copy gene
TcChr22-S	254771	254820	TcCLB.504425.50	91.0	+	single-copy gene
TcChr22-S	256157	256211	TcCLB.504425.60	91.0	+	single-copy gene
TcChr22-S	258098	258212	TcCLB.504425.70	55.0	+	single-copy gene
TcChr22-S	262972	262980	TcCLB.504425.80	89.0	+	single-copy gene
TcChr22-S	268056	268915	TcCLB.504425.90	75.0	+	single-copy gene
TcChr22-S	277279	277413	TcCLB.504427.10	71.0	+	single-copy gene
TcChr22-S	294950	295016	TcCLB.504427.100	89.0	+	single-copy gene
TcChr22-S	295966	296138	TcCLB.504427.110	75.0	+	single-copy gene
TcChr22-S	299865	299979	TcCLB.504427.120	85.0	+	single-copy gene
TcChr22-S	301585	301635	TcCLB.504427.130	75.0	+	single-copy gene
TcChr22-S	304576	304840	TcCLB.504427.140	80.0	+	single-copy gene
TcChr22-S	307966	308059	TcCLB.504427.150	58.0	+	single-copy gene
TcChr22-S	310287	310343	TcCLB.504427.170	76.0	+	single-copy gene
TcChr22-S	311612	311675	TcCLB.504427.180	72.0	+	single-copy gene
TcChr22-S	314124	314132	TcCLB.504427.190	81.0	+	single-copy gene
TcChr22-S	316684	316972	TcCLB.504427.200	81.0	+	single-copy gene
TcChr22-S	332647	332657	TcCLB.504427.240	90.0	-	single-copy gene
TcChr22-S	336562	336897	TcCLB.504427.250	87.0	-	single-copy gene
TcChr22-S	341005	341091	TcCLB.504427.260	79.0	-	single-copy gene
TcChr22-S	344161	344181	TcCLB.504427.270	88.0	-	single-copy gene
TcChr22-S	284218	284233	TcCLB.504427.40	83.0	+	single-copy gene
TcChr22-S	285430	285716	TcCLB.504427.50	67.0	+	single-copy gene
TcChr22-S	287910	287962	TcCLB.504427.60	96.0	+	single-copy gene
TcChr22-S	289688	289764	TcCLB.504427.64	96.0	+	single-copy gene
TcChr22-S	291780	291860	TcCLB.504427.75	90.0	+	single-copy gene
TcChr22-S	292361	292496	TcCLB.504427.80	74.0	+	single-copy gene
TcChr22-S	293760	293937	TcCLB.504427.90	74.0	+	single-copy gene
TcChr36-S	216142	216151	TcCLB.504431.10	77.0	-	single-copy gene
TcChr36-S	228494	228575	TcCLB.504431.100	93.0	-	single-copy gene
TcChr36-S	231316	231758	TcCLB.504431.109	87.0	-	single-copy gene
TcChr36-S	216777	216778	TcCLB.504431.20	71.0	-	single-copy gene
TcChr36-S	218369	218474	TcCLB.504431.30	87.0	-	single-copy gene
TcChr36-S	220568	220584	TcCLB.504431.40	87.0	-	single-copy gene
TcChr36-S	221980	222025	TcCLB.504431.50	92.0	-	single-copy gene
TcChr36-S	223549	223633	TcCLB.504431.64	95.0	-	single-copy gene
TcChr36-S	225705	225736	TcCLB.504431.80	87.0	-	single-copy gene
TcChr36-S	226244	226299	TcCLB.504431.90	94.0	-	single-copy gene
TcChr36-S	234382	234460	TcCLB.504433.10	89.0	-	single-copy gene
TcChr36-S	235793	235812	TcCLB.504433.14	91.0	-	single-copy gene
TcChr36-S	236819	237532	TcCLB.504433.20	66.0	-	single-copy gene
TcChr7-S	234811	234844	TcCLB.504449.14	92.0	+	single-copy gene
TcChr7-S	230999	231219	TcCLB.504449.30	86.0	+	single-copy gene
TcChr37-S	715871	715946	TcCLB.504507.10	87.0	-	single-copy gene
TcChr37-S	714556	714674	TcCLB.504507.5	93.0	-	single-copy gene
TcChr8-S	116812	116832	TcCLB.504557.10	97.0	-	single-copy gene
TcChr8-S	114231	114251	TcCLB.504557.20	91.0	-	single-copy gene
TcChr8-S	108078	108656	TcCLB.504557.40	65.0	-	single-copy gene
TcChr8-S	100200	100225	TcCLB.504557.60	38.0	+	single-copy gene
TcChr37-S	742128	742137	TcCLB.504625.10	91.0	-	single-copy gene
TcChr37-S	740794	740846	TcCLB.504625.20	88.0	-	single-copy gene
TcChr37-S	739254	739398	TcCLB.504625.30	89.0	-	single-copy gene
TcChr37-S	737437	737446	TcCLB.504625.40	86.0	-	single-copy gene
TcChr37-S	733521	734068	TcCLB.504625.50	87.0	-	single-copy gene
TcChr37-S	731788	731807	TcCLB.504625.60	95.0	-	single-copy gene
TcChr37-S	729636	729806	TcCLB.504625.70	74.0	-	single-copy gene
TcChr37-S	725180	725200	TcCLB.504625.74	90.0	-	single-copy gene
TcChr37-S	724629	724727	TcCLB.504625.80	85.0	-	single-copy gene
TcChr37-S	723565	723616	TcCLB.504625.90	82.0	-	single-copy gene
TcChr37-S	722442	722478	TcCLB.504625.99	91.0	-	single-copy gene
TcChr35-S	1085404	1085480	TcCLB.504643.20	92.0	-	single-copy gene
TcChr35-S	1083884	1084035	TcCLB.504643.30	84.0	-	single-copy gene
TcChr35-S	1081473	1081503	TcCLB.504643.40	95.0	-	single-copy gene
TcChr35-S	1080862	1080901	TcCLB.504643.49	91.0	-	single-copy gene
TcChr16-S	343843	344037	TcCLB.504703.10	70.0	+	single-copy gene
TcChr31-S	339724	339825	TcCLB.504765.15	87.0	+	single-copy gene
TcChr33-S	990245	990423	TcCLB.504769.10	73.0	+	single-copy gene
TcChr33-S	1016365	1016631	TcCLB.504769.150	62.0	+	single-copy gene
TcChr33-S	995828	996402	TcCLB.504769.60	87.0	+	single-copy gene
TcChr33-S	997929	997951	TcCLB.504769.70	96.0	+	single-copy gene
TcChr33-S	1000462	1000522	TcCLB.504769.80	92.0	+	single-copy gene
TcChr33-S	1004695	1004794	TcCLB.504769.89	92.0	+	single-copy gene
TcChr31-S	103493	103522	TcCLB.504835.20	86.0	-	single-copy gene
TcChr31-S	99608	99660	TcCLB.504835.29	88.0	-	single-copy gene
TcChr36-S	952709	952730	TcCLB.504867.10	91.0	-	single-copy gene
TcChr36-S	972786	972847	TcCLB.504867.110	87.0	-	single-copy gene
TcChr36-S	974274	974323	TcCLB.504867.114	76.0	-	single-copy gene
TcChr36-S	977988	978005	TcCLB.504867.120	93.0	-	single-copy gene
TcChr36-S	979300	979308	TcCLB.504867.129	93.0	-	single-copy gene
TcChr36-S	955202	955251	TcCLB.504867.20	94.0	-	single-copy gene
TcChr36-S	955874	955895	TcCLB.504867.30	92.0	-	single-copy gene
TcChr36-S	956755	956877	TcCLB.504867.40	87.0	-	single-copy gene
TcChr36-S	959229	959241	TcCLB.504867.50	90.0	-	single-copy gene
TcChr36-S	961958	962177	TcCLB.504867.60	80.0	-	single-copy gene
TcChr36-S	963284	963331	TcCLB.504867.70	94.0	-	single-copy gene
TcChr36-S	965583	965655	TcCLB.504867.80	77.0	-	single-copy gene
TcChr36-S	968370	968586	TcCLB.504867.90	86.0	-	single-copy gene
TcChr36-S	971306	971390	TcCLB.504867.99	73.0	-	single-copy gene
TcChr7-S	320313	320473	TcCLB.504881.30	88.0	+	single-copy gene
TcChr7-S	325604	325773	TcCLB.504881.40	78.0	+	single-copy gene
TcChr7-S	328226	329194	TcCLB.504881.50	87.0	+	single-copy gene
TcChr7-S	337555	338224	TcCLB.504883.10	95.0	+	single-copy gene
TcChr7-S	342761	342806	TcCLB.504883.30	93.0	+	single-copy gene
TcChr7-S	345137	345170	TcCLB.504883.40	91.0	+	single-copy gene
TcChr7-S	346060	346276	TcCLB.504883.50	83.0	+	single-copy gene
TcChr7-S	348028	348114	TcCLB.504883.60	89.0	+	single-copy gene
TcChr7-S	350219	350284	TcCLB.504883.70	77.0	+	single-copy gene
TcChr38-S	344741	344746	TcCLB.504929.5	79.0	+	single-copy gene
TcChr32-S	201365	201371	TcCLB.504935.20	91.0	-	single-copy gene
TcChr31-S	717817	717858	TcCLB.505007.30	88.0	+	single-copy gene
TcChr31-S	712248	712371	TcCLB.505009.10	93.0	+	single-copy gene
TcChr31-S	711616	711641	TcCLB.505009.20	91.0	+	single-copy gene
TcChr31-S	710300	710351	TcCLB.505009.30	91.0	+	single-copy gene
TcChr31-S	714733	714855	TcCLB.505009.4	72.0	+	single-copy gene
TcChr31-S	708819	708860	TcCLB.505009.40	92.0	+	single-copy gene
TcChr41-S	390328	390638	TcCLB.505025.50	55.0	-	single-copy gene
TcChr41-S	388751	388775	TcCLB.505025.60	74.0	-	single-copy gene
TcChr31-S	130891	130907	TcCLB.505073.10	90.0	+	single-copy gene
TcChr31-S	129548	129591	TcCLB.505073.14	84.0	+	single-copy gene
TcChr31-S	124905	124921	TcCLB.505073.30	66.0	+	single-copy gene
TcChr31-S	833835	833849	TcCLB.505123.20	88.0	+	single-copy gene
TcChr31-S	836618	836734	TcCLB.505123.4	88.0	+	single-copy gene
TcChr3-S	88884	89074	TcCLB.505229.10	93.0	+	single-copy gene
TcChr3-S	86685	86998	TcCLB.505229.20	91.0	+	single-copy gene
TcChr3-S	92406	92490	TcCLB.505229.5	92.0	+	single-copy gene
TcChr24-S	707940	708214	TcCLB.505363.15	82.0	+	single-copy gene
TcChr24-S	758239	758241	TcCLB.505365.50	74.0	+	single-copy gene
TcChr3-S	109236	109500	TcCLB.505555.10	87.0	+	single-copy gene
TcChr3-S	108577	108606	TcCLB.505555.20	95.0	+	single-copy gene
TcChr3-S	106242	106386	TcCLB.505555.30	88.0	+	single-copy gene
TcChr3-S	103936	104123	TcCLB.505555.40	63.0	+	single-copy gene
TcChr3-S	101398	101504	TcCLB.505555.50	85.0	+	single-copy gene
TcChr37-S	1272566	1272660	TcCLB.505683.10	96.0	+	single-copy gene
TcChr26-S	313307	313351	TcCLB.505789.10	82.0	-	single-copy gene
TcChr26-S	310988	311545	TcCLB.505789.20	66.0	-	single-copy gene
TcChr32-S	101624	101636	TcCLB.505807.10	89.0	-	single-copy gene
TcChr32-S	116520	116608	TcCLB.505807.100	62.0	-	single-copy gene
TcChr32-S	118727	118768	TcCLB.505807.110	91.0	-	single-copy gene
TcChr32-S	121117	121132	TcCLB.505807.120	89.0	-	single-copy gene
TcChr32-S	123252	123252	TcCLB.505807.130	79.0	-	single-copy gene
TcChr32-S	124795	124878	TcCLB.505807.140	91.0	-	single-copy gene
TcChr32-S	126238	126294	TcCLB.505807.150	93.0	-	single-copy gene
TcChr32-S	128149	128224	TcCLB.505807.160	90.0	-	single-copy gene
TcChr32-S	130007	130134	TcCLB.505807.180	91.0	-	single-copy gene
TcChr32-S	131783	131800	TcCLB.505807.190	86.0	-	single-copy gene
TcChr32-S	102518	102649	TcCLB.505807.20	66.0	-	single-copy gene
TcChr32-S	134344	134404	TcCLB.505807.209	93.0	-	single-copy gene
TcChr32-S	135906	135916	TcCLB.505807.220	94.0	-	single-copy gene
TcChr32-S	136619	136787	TcCLB.505807.230	68.0	-	single-copy gene
TcChr32-S	138072	138129	TcCLB.505807.240	95.0	-	single-copy gene
TcChr32-S	139392	139414	TcCLB.505807.250	96.0	-	single-copy gene
TcChr32-S	142503	142554	TcCLB.505807.260	90.0	-	single-copy gene
TcChr32-S	103284	103313	TcCLB.505807.29	94.0	-	single-copy gene
TcChr32-S	106154	106156	TcCLB.505807.40	95.0	-	single-copy gene
TcChr32-S	107188	107202	TcCLB.505807.50	95.0	-	single-copy gene
TcChr32-S	108330	108339	TcCLB.505807.54	88.0	-	single-copy gene
TcChr32-S	109974	110089	TcCLB.505807.60	86.0	-	single-copy gene
TcChr32-S	115014	115019	TcCLB.505807.90	86.0	-	single-copy gene
TcChr7-S	264053	264104	TcCLB.505843.20	98.0	+	single-copy gene
TcChr7-S	265311	265529	TcCLB.505843.24	83.0	+	single-copy gene
TcChr7-S	266597	266675	TcCLB.505843.30	93.0	+	single-copy gene
TcChr7-S	268960	269070	TcCLB.505843.40	87.0	+	single-copy gene
TcChr30-S	71521	71834	TcCLB.505931.40	9.0	-	single-copy gene
TcChr12-S	268292	268375	TcCLB.505941.30	91.0	-	single-copy gene
TcChr12-S	265823	265969	TcCLB.505941.40	84.0	-	single-copy gene
TcChr12-S	264356	264557	TcCLB.505941.49	77.0	-	single-copy gene
TcChr12-S	261134	261152	TcCLB.505943.20	78.0	-	single-copy gene
TcChr12-S	259396	259406	TcCLB.505943.30	77.0	-	single-copy gene
TcChr12-S	256874	256889	TcCLB.505943.40	94.0	-	single-copy gene
TcChr12-S	253822	253912	TcCLB.505943.50	75.0	-	single-copy gene
TcChr12-S	194787	194970	TcCLB.505945.10	77.0	+	single-copy gene
TcChr12-S	193500	193641	TcCLB.505945.20	86.0	+	single-copy gene
TcChr12-S	190720	191709	TcCLB.505945.30	76.0	+	single-copy gene
TcChr12-S	199302	199333	TcCLB.505945.5	80.0	+	single-copy gene
TcChr12-S	188960	189077	TcCLB.505945.50	74.0	+	single-copy gene
TcChr12-S	186238	186385	TcCLB.505945.60	89.0	+	single-copy gene
TcChr12-S	185193	185735	TcCLB.505945.69	91.0	+	single-copy gene
TcChr12-S	183072	183494	TcCLB.505945.80	68.0	+	single-copy gene
TcChr30-S	380691	380767	TcCLB.505965.20	86.0	-	single-copy gene
TcChr30-S	382593	382631	TcCLB.505965.30	91.0	-	single-copy gene
TcChr30-S	385932	385991	TcCLB.505965.60	90.0	-	single-copy gene
TcChr30-S	389118	389207	TcCLB.505965.70	75.0	-	single-copy gene
TcChr30-S	390219	390282	TcCLB.505965.80	95.0	-	single-copy gene
TcChr7-S	226034	226206	TcCLB.505977.13	78.0	+	single-copy gene
TcChr7-S	225255	225282	TcCLB.505977.26	90.0	+	single-copy gene
TcChr7-S	222239	222425	TcCLB.505977.40	82.0	+	single-copy gene
TcChr7-S	247604	247651	TcCLB.505983.20	98.0	+	single-copy gene
TcChr7-S	246100	246251	TcCLB.505983.30	85.0	+	single-copy gene
TcChr7-S	249951	250043	TcCLB.505983.9	57.0	+	single-copy gene
TcChr34-S	281384	281573	TcCLB.505987.10	86.0	-	single-copy gene
TcChr34-S	285041	285066	TcCLB.505987.20	88.0	-	single-copy gene
TcChr34-S	286992	287027	TcCLB.505987.30	88.0	-	single-copy gene
TcChr34-S	287785	287842	TcCLB.505987.41	93.0	-	single-copy gene
TcChr34-S	289666	289689	TcCLB.505987.50	96.0	-	single-copy gene
TcChr34-S	336952	336999	TcCLB.505989.100	91.0	-	single-copy gene
TcChr34-S	331445	331471	TcCLB.505989.74	88.0	-	single-copy gene
TcChr34-S	332688	332752	TcCLB.505989.78	92.0	-	single-copy gene
TcChr34-S	334520	334575	TcCLB.505989.82	94.0	-	single-copy gene
TcChr30-S	621882	622070	TcCLB.506025.10	75.0	+	single-copy gene
TcChr30-S	621314	621393	TcCLB.506025.14	89.0	+	single-copy gene
TcChr30-S	618817	618983	TcCLB.506025.20	82.0	+	single-copy gene
TcChr30-S	623122	623189	TcCLB.506025.4	94.0	+	single-copy gene
TcChr30-S	614943	615197	TcCLB.506025.40	79.0	+	single-copy gene
TcChr30-S	612486	612681	TcCLB.506025.50	89.0	+	single-copy gene
TcChr30-S	610138	610154	TcCLB.506025.60	93.0	+	single-copy gene
TcChr35-S	1179434	1179982	TcCLB.506047.13	70.0	+	single-copy gene
TcChr31-S	434906	435073	TcCLB.506107.10	12.0	+	single-copy gene
TcChr7-S	111786	111817	TcCLB.506113.40	67.0	-	single-copy gene
TcChr7-S	108030	108826	TcCLB.506113.50	68.0	-	single-copy gene
TcChr7-S	100735	100761	TcCLB.506113.80	90.0	-	single-copy gene
TcChr7-S	96984	97530	TcCLB.506113.83	69.0	-	single-copy gene
TcChr39-S	633855	634047	TcCLB.506125.20	93.0	+	single-copy gene
TcChr39-S	608952	609720	TcCLB.506127.100	85.0	+	single-copy gene
TcChr39-S	606766	606781	TcCLB.506127.110	94.0	+	single-copy gene
TcChr39-S	604536	604563	TcCLB.506127.120	78.0	+	single-copy gene
TcChr39-S	601981	602060	TcCLB.506127.130	93.0	+	single-copy gene
TcChr39-S	600003	600003	TcCLB.506127.140	91.0	+	single-copy gene
TcChr39-S	595309	595503	TcCLB.506127.150	85.0	+	single-copy gene
TcChr39-S	592113	592272	TcCLB.506127.160	83.0	+	single-copy gene
TcChr39-S	589965	590000	TcCLB.506127.170	95.0	+	single-copy gene
TcChr39-S	629052	629434	TcCLB.506127.20	74.0	+	single-copy gene
TcChr39-S	626492	626667	TcCLB.506127.30	85.0	+	single-copy gene
TcChr39-S	625276	625367	TcCLB.506127.40	74.0	+	single-copy gene
TcChr39-S	621632	621700	TcCLB.506127.50	95.0	+	single-copy gene
TcChr39-S	618652	618677	TcCLB.506127.70	82.0	+	single-copy gene
TcChr39-S	616872	616912	TcCLB.506127.80	79.0	+	single-copy gene
TcChr39-S	632195	632436	TcCLB.506127.9	77.0	+	single-copy gene
TcChr39-S	612834	612941	TcCLB.506127.90	78.0	+	single-copy gene
TcChr6-S	357263	357489	TcCLB.506129.60	66.0	+	single-copy gene
TcChr6-S	347253	347343	TcCLB.506129.89	96.0	+	single-copy gene
TcChr29-S	589826	589869	TcCLB.506135.100	84.0	-	single-copy gene
TcChr29-S	572635	572882	TcCLB.506135.20	31.0	-	single-copy gene
TcChr29-S	575347	575462	TcCLB.506135.30	87.0	-	single-copy gene
TcChr29-S	577836	577907	TcCLB.506135.40	92.0	-	single-copy gene
TcChr29-S	583316	583383	TcCLB.506135.70	97.0	-	single-copy gene
TcChr29-S	585674	585675	TcCLB.506135.80	94.0	-	single-copy gene
TcChr29-S	567157	567273	TcCLB.506135.9	88.0	-	single-copy gene
TcChr29-S	587978	587995	TcCLB.506135.90	88.0	-	single-copy gene
TcChr39-S	1171147	1171331	TcCLB.506147.100	82.0	-	single-copy gene
TcChr39-S	1168237	1168321	TcCLB.506147.110	91.0	-	single-copy gene
TcChr39-S	1164194	1164254	TcCLB.506147.120	95.0	-	single-copy gene
TcChr39-S	1163070	1163070	TcCLB.506147.130	90.0	-	single-copy gene
TcChr39-S	1162218	1162301	TcCLB.506147.140	89.0	-	single-copy gene
TcChr39-S	1160188	1160198	TcCLB.506147.150	93.0	-	single-copy gene
TcChr39-S	1157836	1157887	TcCLB.506147.160	87.0	-	single-copy gene
TcChr39-S	1156300	1156441	TcCLB.506147.170	74.0	-	single-copy gene
TcChr39-S	1151614	1151625	TcCLB.506147.180	90.0	-	single-copy gene
TcChr39-S	1144410	1144539	TcCLB.506147.184	87.0	-	single-copy gene
TcChr39-S	1141527	1141541	TcCLB.506147.190	94.0	-	single-copy gene
TcChr39-S	1185804	1185890	TcCLB.506147.20	76.0	-	single-copy gene
TcChr39-S	1139011	1139022	TcCLB.506147.200	92.0	-	single-copy gene
TcChr39-S	1137521	1137639	TcCLB.506147.210	80.0	-	single-copy gene
TcChr39-S	1136700	1136723	TcCLB.506147.220	99.0	-	single-copy gene
TcChr39-S	1183567	1183663	TcCLB.506147.30	85.0	-	single-copy gene
TcChr39-S	1180675	1180939	TcCLB.506147.40	75.0	-	single-copy gene
TcChr39-S	1178019	1178390	TcCLB.506147.50	76.0	-	single-copy gene
TcChr39-S	1175698	1175719	TcCLB.506147.60	95.0	-	single-copy gene
TcChr39-S	1174485	1174530	TcCLB.506147.70	91.0	-	single-copy gene
TcChr39-S	1172726	1172820	TcCLB.506147.80	95.0	-	single-copy gene
TcChr30-S	146532	146535	TcCLB.506163.30	91.0	-	single-copy gene
TcChr30-S	147126	147148	TcCLB.506163.35	93.0	-	single-copy gene
TcChr30-S	148101	148151	TcCLB.506163.40	97.0	-	single-copy gene
TcChr30-S	150558	150575	TcCLB.506163.50	91.0	-	single-copy gene
TcChr30-S	153239	153328	TcCLB.506163.60	93.0	-	single-copy gene
TcChr30-S	156634	156669	TcCLB.506163.70	95.0	-	single-copy gene
TcChr30-S	158646	158664	TcCLB.506163.80	100.0	-	single-copy gene
TcChr30-S	192215	192238	TcCLB.506165.10	91.0	-	single-copy gene
TcChr30-S	190166	190647	TcCLB.506165.4	61.0	-	single-copy gene
TcChr37-S	1100670	1100772	TcCLB.506167.20	82.0	-	single-copy gene
TcChr37-S	1101557	1101630	TcCLB.506167.30	95.0	-	single-copy gene
TcChr37-S	1102917	1103034	TcCLB.506167.40	88.0	-	single-copy gene
TcChr37-S	1109636	1110013	TcCLB.506167.50	80.0	-	single-copy gene
TcChr37-S	1096605	1096739	TcCLB.506167.9	78.0	-	single-copy gene
TcChr14-S	111129	112154	TcCLB.506179.10	63.0	-	single-copy gene
TcChr14-S	107492	107588	TcCLB.506179.20	94.0	-	single-copy gene
TcChr14-S	104592	104868	TcCLB.506179.30	56.0	-	single-copy gene
TcChr14-S	102475	102485	TcCLB.506179.40	87.0	-	single-copy gene
TcChr14-S	99900	100098	TcCLB.506179.50	84.0	-	single-copy gene
TcChr14-S	98333	98381	TcCLB.506179.59	78.0	-	single-copy gene
TcChr14-S	89543	89630	TcCLB.506181.10	88.0	-	single-copy gene
TcChr14-S	68264	68275	TcCLB.506181.104	91.0	-	single-copy gene
TcChr14-S	66820	66900	TcCLB.506181.110	74.0	-	single-copy gene
TcChr14-S	65711	65723	TcCLB.506181.120	82.0	-	single-copy gene
TcChr14-S	64693	64718	TcCLB.506181.130	65.0	-	single-copy gene
TcChr14-S	61847	62100	TcCLB.506181.140	82.0	-	single-copy gene
TcChr14-S	58234	58267	TcCLB.506181.150	93.0	-	single-copy gene
TcChr14-S	83612	83649	TcCLB.506181.30	87.0	-	single-copy gene
TcChr14-S	82512	82558	TcCLB.506181.40	95.0	-	single-copy gene
TcChr14-S	79119	79150	TcCLB.506181.59	87.0	-	single-copy gene
TcChr14-S	78133	78236	TcCLB.506181.70	68.0	-	single-copy gene
TcChr14-S	71952	72025	TcCLB.506181.80	93.0	-	single-copy gene
TcChr14-S	69112	69168	TcCLB.506181.97	89.0	-	single-copy gene
TcChr26-S	756461	756493	TcCLB.506183.70	92.0	+	single-copy gene
TcChr26-S	757959	758014	TcCLB.506183.80	39.0	+	single-copy gene
TcChr26-S	730953	731039	TcCLB.506183.9	91.0	-	single-copy gene
TcChr26-S	487266	487294	TcCLB.506203.100	95.0	-	single-copy gene
TcChr26-S	485349	485436	TcCLB.506203.110	89.0	-	single-copy gene
TcChr26-S	483845	484101	TcCLB.506203.120	86.0	-	single-copy gene
TcChr26-S	477490	477507	TcCLB.506203.129	97.0	-	single-copy gene
TcChr26-S	513858	513989	TcCLB.506203.25	95.0	-	single-copy gene
TcChr26-S	511924	511972	TcCLB.506203.30	95.0	-	single-copy gene
TcChr26-S	508086	508253	TcCLB.506203.40	87.0	-	single-copy gene
TcChr26-S	500842	500907	TcCLB.506203.60	90.0	-	single-copy gene
TcChr26-S	497471	497493	TcCLB.506203.70	93.0	-	single-copy gene
TcChr26-S	493926	494109	TcCLB.506203.80	83.0	-	single-copy gene
TcChr26-S	490278	490366	TcCLB.506203.90	96.0	-	single-copy gene
TcChr26-S	344884	344926	TcCLB.506205.20	93.0	-	single-copy gene
TcChr26-S	342822	342843	TcCLB.506205.30	92.0	-	single-copy gene
TcChr26-S	341347	341466	TcCLB.506205.40	87.0	-	single-copy gene
TcChr26-S	339211	339341	TcCLB.506205.49	85.0	-	single-copy gene
TcChr26-S	337448	337599	TcCLB.506207.20	80.0	-	single-copy gene
TcChr26-S	332495	332674	TcCLB.506207.30	86.0	-	single-copy gene
TcChr26-S	331017	331127	TcCLB.506207.40	91.0	-	single-copy gene
TcChr26-S	329245	329317	TcCLB.506207.50	94.0	-	single-copy gene
TcChr40-S	400711	400862	TcCLB.506211.10	84.0	-	single-copy gene
TcChr40-S	428921	430050	TcCLB.506211.107	80.0	-	single-copy gene
TcChr40-S	433387	433609	TcCLB.506211.114	76.0	-	single-copy gene
TcChr40-S	437042	437052	TcCLB.506211.120	93.0	-	single-copy gene
TcChr40-S	439433	439455	TcCLB.506211.130	91.0	-	single-copy gene
TcChr40-S	441962	441971	TcCLB.506211.140	94.0	-	single-copy gene
TcChr40-S	445129	445213	TcCLB.506211.150	87.0	+	single-copy gene
TcChr40-S	448113	448168	TcCLB.506211.160	89.0	+	single-copy gene
TcChr40-S	449791	449846	TcCLB.506211.170	93.0	+	single-copy gene
TcChr40-S	450856	451203	TcCLB.506211.180	85.0	+	single-copy gene
TcChr40-S	452870	452971	TcCLB.506211.190	80.0	+	single-copy gene
TcChr40-S	402688	402748	TcCLB.506211.20	95.0	-	single-copy gene
TcChr40-S	457762	457793	TcCLB.506211.200	92.0	+	single-copy gene
TcChr40-S	459540	459789	TcCLB.506211.210	81.0	+	single-copy gene
TcChr40-S	461228	461392	TcCLB.506211.220	71.0	+	single-copy gene
TcChr40-S	466357	466357	TcCLB.506211.240	95.0	+	single-copy gene
TcChr40-S	467391	467414	TcCLB.506211.250	69.0	+	single-copy gene
TcChr40-S	468745	468793	TcCLB.506211.259	93.0	+	single-copy gene
TcChr40-S	405796	406136	TcCLB.506211.30	87.0	-	single-copy gene
TcChr40-S	408903	409181	TcCLB.506211.40	86.0	-	single-copy gene
TcChr40-S	411095	411310	TcCLB.506211.50	79.0	-	single-copy gene
TcChr40-S	415730	417789	TcCLB.506211.60	73.0	-	single-copy gene
TcChr40-S	419377	419779	TcCLB.506211.70	86.0	-	single-copy gene
TcChr40-S	423622	423744	TcCLB.506211.80	69.0	-	single-copy gene
TcChr40-S	479727	479736	TcCLB.506213.10	88.0	+	single-copy gene
TcChr40-S	494788	494842	TcCLB.506213.100	91.0	+	single-copy gene
TcChr40-S	497195	497292	TcCLB.506213.110	85.0	+	single-copy gene
TcChr40-S	500207	500285	TcCLB.506213.120	90.0	+	single-copy gene
TcChr40-S	481185	481214	TcCLB.506213.20	95.0	+	single-copy gene
TcChr40-S	481853	481872	TcCLB.506213.30	91.0	+	single-copy gene
TcChr40-S	482736	482781	TcCLB.506213.40	93.0	+	single-copy gene
TcChr40-S	486442	486527	TcCLB.506213.50	94.0	+	single-copy gene
TcChr40-S	489238	489256	TcCLB.506213.60	90.0	+	single-copy gene
TcChr40-S	490266	490292	TcCLB.506213.70	90.0	+	single-copy gene
TcChr40-S	491612	491624	TcCLB.506213.80	89.0	+	single-copy gene
TcChr40-S	492328	492456	TcCLB.506213.90	87.0	+	single-copy gene
TcChr40-S	530880	531069	TcCLB.506215.19	86.0	+	single-copy gene
TcChr35-S	827386	827564	TcCLB.506221.100	77.0	+	single-copy gene
TcChr35-S	829941	830084	TcCLB.506221.110	87.0	+	single-copy gene
TcChr35-S	830871	831194	TcCLB.506221.120	7.0	+	single-copy gene
TcChr35-S	832440	832509	TcCLB.506221.129	86.0	+	single-copy gene
TcChr35-S	813596	813711	TcCLB.506221.30	78.0	+	single-copy gene
TcChr35-S	816521	816707	TcCLB.506221.40	77.0	+	single-copy gene
TcChr35-S	817979	818041	TcCLB.506221.50	87.0	+	single-copy gene
TcChr35-S	819302	819349	TcCLB.506221.60	77.0	+	single-copy gene
TcChr35-S	821923	822139	TcCLB.506221.70	87.0	+	single-copy gene
TcChr35-S	823944	823968	TcCLB.506221.80	90.0	+	single-copy gene
TcChr35-S	825135	825214	TcCLB.506221.90	84.0	+	single-copy gene
TcChr35-S	860015	860784	TcCLB.506223.100	87.0	+	single-copy gene
TcChr35-S	862595	862670	TcCLB.506223.110	87.0	+	single-copy gene
TcChr35-S	844150	844229	TcCLB.506223.20	80.0	+	single-copy gene
TcChr35-S	845148	845496	TcCLB.506223.30	81.0	+	single-copy gene
TcChr35-S	848310	848338	TcCLB.506223.40	95.0	+	single-copy gene
TcChr35-S	850197	850267	TcCLB.506223.50	100.0	+	single-copy gene
TcChr35-S	851762	851778	TcCLB.506223.60	90.0	+	single-copy gene
TcChr35-S	853523	853553	TcCLB.506223.70	92.0	+	single-copy gene
TcChr35-S	854917	855048	TcCLB.506223.80	86.0	+	single-copy gene
TcChr35-S	857692	857721	TcCLB.506223.84	91.0	+	single-copy gene
TcChr35-S	859062	859104	TcCLB.506223.90	93.0	+	single-copy gene
TcChr14-S	190921	191055	TcCLB.506227.10	89.0	+	single-copy gene
TcChr14-S	176089	176091	TcCLB.506227.100	97.0	+	single-copy gene
TcChr14-S	175008	175034	TcCLB.506227.110	90.0	+	single-copy gene
TcChr14-S	171383	171527	TcCLB.506227.120	75.0	+	single-copy gene
TcChr14-S	167920	167989	TcCLB.506227.130	79.0	+	single-copy gene
TcChr14-S	165930	166395	TcCLB.506227.140	91.0	+	single-copy gene
TcChr14-S	162655	162717	TcCLB.506227.150	91.0	+	single-copy gene
TcChr14-S	160649	160711	TcCLB.506227.160	81.0	+	single-copy gene
TcChr14-S	159350	159404	TcCLB.506227.170	90.0	+	single-copy gene
TcChr14-S	158146	158396	TcCLB.506227.180	90.0	+	single-copy gene
TcChr14-S	189171	189205	TcCLB.506227.20	90.0	+	single-copy gene
TcChr14-S	154757	154875	TcCLB.506227.200	82.0	+	single-copy gene
TcChr14-S	153290	153398	TcCLB.506227.205	70.0	+	single-copy gene
TcChr14-S	152049	152133	TcCLB.506227.210	91.0	+	single-copy gene
TcChr14-S	150192	150198	TcCLB.506227.220	93.0	+	single-copy gene
TcChr14-S	149064	149113	TcCLB.506227.230	90.0	+	single-copy gene
TcChr14-S	144527	144673	TcCLB.506227.240	72.0	+	single-copy gene
TcChr14-S	187201	187229	TcCLB.506227.30	90.0	+	single-copy gene
TcChr14-S	186104	186124	TcCLB.506227.40	88.0	+	single-copy gene
TcChr14-S	184233	184299	TcCLB.506227.50	90.0	+	single-copy gene
TcChr14-S	178567	178623	TcCLB.506227.80	89.0	+	single-copy gene
TcChr14-S	177046	177186	TcCLB.506227.90	86.0	+	single-copy gene
TcChr36-S	445012	445108	TcCLB.506237.19	73.0	-	single-copy gene
TcChr14-S	43013	43295	TcCLB.506239.10	83.0	-	single-copy gene
TcChr14-S	45539	45561	TcCLB.506239.20	90.0	-	single-copy gene
TcChr14-S	47932	48246	TcCLB.506239.30	83.0	-	single-copy gene
TcChr14-S	51324	51795	TcCLB.506239.40	77.0	-	single-copy gene
TcChr14-S	54137	54143	TcCLB.506239.50	89.0	-	single-copy gene
TcChr26-S	776383	777031	TcCLB.506243.110	73.0	+	single-copy gene
TcChr26-S	773032	773123	TcCLB.506243.135	68.0	+	single-copy gene
TcChr37-S	205536	205598	TcCLB.506249.20	90.0	+	single-copy gene
TcChr37-S	208330	208351	TcCLB.506249.30	88.0	+	single-copy gene
TcChr37-S	209392	209422	TcCLB.506249.40	91.0	+	single-copy gene
TcChr37-S	210818	210832	TcCLB.506249.50	97.0	+	single-copy gene
TcChr37-S	211549	211562	TcCLB.506249.60	90.0	+	single-copy gene
TcChr37-S	212740	212869	TcCLB.506249.70	75.0	+	single-copy gene
TcChr37-S	217181	217223	TcCLB.506251.10	92.0	+	single-copy gene
TcChr37-S	239500	239548	TcCLB.506251.100	87.0	+	single-copy gene
TcChr37-S	241348	241456	TcCLB.506251.110	88.0	+	single-copy gene
TcChr37-S	242249	242738	TcCLB.506251.120	95.0	+	single-copy gene
TcChr37-S	243506	243524	TcCLB.506251.130	74.0	+	single-copy gene
TcChr37-S	219826	219861	TcCLB.506251.20	89.0	+	single-copy gene
TcChr37-S	221085	221152	TcCLB.506251.30	92.0	+	single-copy gene
TcChr37-S	223100	223119	TcCLB.506251.40	86.0	+	single-copy gene
TcChr37-S	226539	226546	TcCLB.506251.50	95.0	+	single-copy gene
TcChr34-S	829323	829342	TcCLB.506265.10	93.0	+	single-copy gene
TcChr34-S	855918	855962	TcCLB.506265.100	97.0	+	single-copy gene
TcChr34-S	860675	860697	TcCLB.506265.110	88.0	+	single-copy gene
TcChr34-S	862214	862342	TcCLB.506265.114	88.0	+	single-copy gene
TcChr34-S	863907	863981	TcCLB.506265.120	83.0	+	single-copy gene
TcChr34-S	867068	867297	TcCLB.506265.130	87.0	+	single-copy gene
TcChr34-S	869118	869185	TcCLB.506265.140	77.0	+	single-copy gene
TcChr34-S	870897	870897	TcCLB.506265.150	92.0	+	single-copy gene
TcChr34-S	871586	871673	TcCLB.506265.160	86.0	+	single-copy gene
TcChr34-S	872641	872767	TcCLB.506265.170	82.0	+	single-copy gene
TcChr34-S	873959	873978	TcCLB.506265.180	77.0	+	single-copy gene
TcChr34-S	875471	875565	TcCLB.506265.190	72.0	+	single-copy gene
TcChr34-S	830834	830981	TcCLB.506265.20	72.0	+	single-copy gene
TcChr34-S	878749	878809	TcCLB.506265.200	86.0	+	single-copy gene
TcChr34-S	879969	880049	TcCLB.506265.209	97.0	+	single-copy gene
TcChr34-S	839505	839581	TcCLB.506265.30	87.0	+	single-copy gene
TcChr34-S	843351	843359	TcCLB.506265.45	88.0	+	single-copy gene
TcChr34-S	844866	844890	TcCLB.506265.50	93.0	+	single-copy gene
TcChr34-S	845839	845866	TcCLB.506265.60	88.0	+	single-copy gene
TcChr34-S	850111	850278	TcCLB.506265.70	73.0	+	single-copy gene
TcChr34-S	853527	853534	TcCLB.506265.80	92.0	+	single-copy gene
TcChr34-S	854999	855023	TcCLB.506265.90	91.0	+	single-copy gene
TcChr16-S	97489	98783	TcCLB.506267.19	64.0	-	single-copy gene
TcChr16-S	84718	86185	TcCLB.506267.75	63.0	-	single-copy gene
TcChr16-S	69655	70114	TcCLB.506269.25	49.0	+	single-copy gene
TcChr29-S	29554	29723	TcCLB.506285.80	42.0	-	single-copy gene
TcChr29-S	466412	466554	TcCLB.506287.100	87.0	-	single-copy gene
TcChr29-S	471164	471360	TcCLB.506287.130	77.0	-	single-copy gene
TcChr29-S	472493	472646	TcCLB.506287.140	90.0	-	single-copy gene
TcChr29-S	479150	479340	TcCLB.506287.170	72.0	-	single-copy gene
TcChr29-S	481292	481428	TcCLB.506287.180	78.0	-	single-copy gene
TcChr29-S	483934	484505	TcCLB.506287.200	21.0	-	single-copy gene
TcChr29-S	456268	456525	TcCLB.506287.30	73.0	-	single-copy gene
TcChr29-S	461768	461938	TcCLB.506287.80	69.0	-	single-copy gene
TcChr29-S	453108	453126	TcCLB.506287.9	77.0	-	single-copy gene
TcChr29-S	463745	463980	TcCLB.506287.90	67.0	-	single-copy gene
TcChr29-S	516833	517344	TcCLB.506289.130	87.0	-	single-copy gene
TcChr29-S	525296	525676	TcCLB.506289.160	66.0	-	single-copy gene
TcChr29-S	488067	488161	TcCLB.506289.20	87.0	-	single-copy gene
TcChr29-S	541727	542238	TcCLB.506289.240	88.0	-	single-copy gene
TcChr29-S	489100	489198	TcCLB.506289.30	85.0	-	single-copy gene
TcChr29-S	492060	492579	TcCLB.506289.40	81.0	-	single-copy gene
TcChr29-S	495893	496181	TcCLB.506289.50	85.0	-	single-copy gene
TcChr29-S	498120	498659	TcCLB.506289.60	35.0	-	single-copy gene
TcChr29-S	501270	501876	TcCLB.506289.70	48.0	-	single-copy gene
TcChr29-S	504376	504512	TcCLB.506289.74	76.0	-	single-copy gene
TcChr29-S	506662	506867	TcCLB.506289.80	94.0	-	single-copy gene
TcChr29-S	486382	486553	TcCLB.506289.9	83.0	-	single-copy gene
TcChr29-S	548989	549486	TcCLB.506291.20	91.0	-	single-copy gene
TcChr37-S	759099	760691	TcCLB.506311.20	91.0	-	single-copy gene
TcChr20-S	12182	12262	TcCLB.506341.20	86.0	-	single-copy gene
TcChr20-S	10442	11349	TcCLB.506341.30	74.0	-	single-copy gene
TcChr20-S	7541	8611	TcCLB.506341.40	65.0	-	single-copy gene
TcChr22-S	674946	675410	TcCLB.506345.100	65.0	+	single-copy gene
TcChr30-S	90872	90884	TcCLB.506351.20	79.0	-	single-copy gene
TcChr30-S	93329	93490	TcCLB.506351.30	72.0	-	single-copy gene
TcChr30-S	94365	94449	TcCLB.506351.35	44.0	-	single-copy gene
TcChr30-S	95659	95709	TcCLB.506351.40	90.0	-	single-copy gene
TcChr30-S	97213	97264	TcCLB.506351.50	68.0	-	single-copy gene
TcChr30-S	99476	99482	TcCLB.506351.60	93.0	-	single-copy gene
TcChr30-S	106281	106423	TcCLB.506351.80	88.0	-	single-copy gene
TcChr30-S	88740	88774	TcCLB.506351.9	75.0	-	single-copy gene
TcChr40-S	806306	806344	TcCLB.506357.10	92.0	+	single-copy gene
TcChr40-S	831559	831612	TcCLB.506357.100	91.0	+	single-copy gene
TcChr40-S	832781	832891	TcCLB.506357.110	81.0	+	single-copy gene
TcChr40-S	833936	833995	TcCLB.506357.120	91.0	+	single-copy gene
TcChr40-S	835689	835844	TcCLB.506357.130	72.0	+	single-copy gene
TcChr40-S	844013	844128	TcCLB.506357.140	84.0	+	single-copy gene
TcChr40-S	847410	847515	TcCLB.506357.150	74.0	+	single-copy gene
TcChr40-S	851410	851970	TcCLB.506357.160	61.0	+	single-copy gene
TcChr40-S	859568	859569	TcCLB.506357.170	76.0	+	single-copy gene
TcChr40-S	861519	861675	TcCLB.506357.180	62.0	+	single-copy gene
TcChr40-S	866855	866888	TcCLB.506357.190	66.0	+	single-copy gene
TcChr40-S	869577	869599	TcCLB.506357.199	74.0	+	single-copy gene
TcChr40-S	811335	811377	TcCLB.506357.20	86.0	+	single-copy gene
TcChr40-S	813737	813747	TcCLB.506357.29	95.0	+	single-copy gene
TcChr40-S	814751	814902	TcCLB.506357.40	87.0	+	single-copy gene
TcChr40-S	818318	818455	TcCLB.506357.50	89.0	+	single-copy gene
TcChr40-S	820126	820261	TcCLB.506357.60	78.0	+	single-copy gene
TcChr40-S	824488	824572	TcCLB.506357.69	77.0	+	single-copy gene
TcChr40-S	825074	825130	TcCLB.506357.80	82.0	+	single-copy gene
TcChr40-S	830590	830662	TcCLB.506357.90	89.0	+	single-copy gene
TcChr40-S	889952	891802	TcCLB.506359.30	89.0	+	single-copy gene
TcChr40-S	894127	894165	TcCLB.506359.40	93.0	+	single-copy gene
TcChr40-S	897390	897433	TcCLB.506359.50	88.0	+	single-copy gene
TcChr40-S	898250	898338	TcCLB.506359.60	94.0	+	single-copy gene
TcChr40-S	900197	900212	TcCLB.506359.70	90.0	+	single-copy gene
TcChr40-S	902257	902329	TcCLB.506359.80	94.0	+	single-copy gene
TcChr40-S	903216	903299	TcCLB.506359.90	92.0	+	single-copy gene
TcChr40-S	904992	905107	TcCLB.506359.99	82.0	+	single-copy gene
TcChr16-S	551170	551189	TcCLB.506363.10	91.0	-	single-copy gene
TcChr16-S	535715	535775	TcCLB.506363.100	90.0	-	single-copy gene
TcChr16-S	534365	534385	TcCLB.506363.110	97.0	-	single-copy gene
TcChr16-S	532891	532943	TcCLB.506363.120	62.0	-	single-copy gene
TcChr16-S	531776	531818	TcCLB.506363.130	75.0	-	single-copy gene
TcChr16-S	529814	529870	TcCLB.506363.140	90.0	-	single-copy gene
TcChr16-S	528273	528305	TcCLB.506363.150	96.0	-	single-copy gene
TcChr16-S	527182	527240	TcCLB.506363.159	79.0	-	single-copy gene
TcChr16-S	550317	550322	TcCLB.506363.20	86.0	-	single-copy gene
TcChr16-S	549416	549432	TcCLB.506363.30	79.0	-	single-copy gene
TcChr16-S	545777	545784	TcCLB.506363.40	92.0	-	single-copy gene
TcChr16-S	545015	545019	TcCLB.506363.50	85.0	-	single-copy gene
TcChr16-S	541761	541768	TcCLB.506363.60	75.0	-	single-copy gene
TcChr16-S	540110	540111	TcCLB.506363.70	89.0	-	single-copy gene
TcChr16-S	537609	537639	TcCLB.506363.90	90.0	-	single-copy gene
TcChr39-S	394979	395086	TcCLB.506367.10	86.0	-	single-copy gene
TcChr39-S	413839	413857	TcCLB.506367.100	93.0	-	single-copy gene
TcChr39-S	416767	416844	TcCLB.506367.120	88.0	-	single-copy gene
TcChr39-S	417706	417753	TcCLB.506367.130	72.0	-	single-copy gene
TcChr39-S	420540	420689	TcCLB.506367.140	86.0	-	single-copy gene
TcChr39-S	422187	422289	TcCLB.506367.160	82.0	-	single-copy gene
TcChr39-S	424076	424165	TcCLB.506367.170	87.0	-	single-copy gene
TcChr39-S	424967	425028	TcCLB.506367.174	74.0	-	single-copy gene
TcChr39-S	396948	397099	TcCLB.506367.20	82.0	-	single-copy gene
TcChr39-S	398581	398688	TcCLB.506367.30	86.0	-	single-copy gene
TcChr39-S	400393	400421	TcCLB.506367.40	87.0	-	single-copy gene
TcChr39-S	404193	404933	TcCLB.506367.50	85.0	-	single-copy gene
TcChr39-S	408197	408243	TcCLB.506367.60	90.0	-	single-copy gene
TcChr39-S	409477	409518	TcCLB.506367.70	91.0	-	single-copy gene
TcChr39-S	412418	412451	TcCLB.506367.89	94.0	-	single-copy gene
TcChr39-S	445820	445839	TcCLB.506369.20	88.0	-	single-copy gene
TcChr39-S	447330	447372	TcCLB.506369.30	87.0	-	single-copy gene
TcChr39-S	450496	450497	TcCLB.506369.40	80.0	-	single-copy gene
TcChr39-S	451512	451520	TcCLB.506369.50	93.0	-	single-copy gene
TcChr39-S	453544	453580	TcCLB.506369.60	90.0	-	single-copy gene
TcChr39-S	454393	456403	TcCLB.506369.70	71.0	-	single-copy gene
TcChr39-S	442824	442850	TcCLB.506369.9	95.0	-	single-copy gene
TcChr22-S	198058	198135	TcCLB.506375.100	75.0	+	single-copy gene
TcChr22-S	202251	202297	TcCLB.506375.110	96.0	+	single-copy gene
TcChr22-S	203799	203805	TcCLB.506375.120	85.0	+	single-copy gene
TcChr22-S	176438	176920	TcCLB.506375.20	83.0	+	single-copy gene
TcChr22-S	191614	191716	TcCLB.506375.60	66.0	+	single-copy gene
TcChr22-S	193401	193871	TcCLB.506375.70	67.0	+	single-copy gene
TcChr22-S	197021	197084	TcCLB.506375.90	91.0	+	single-copy gene
TcChr26-S	296498	296578	TcCLB.506399.10	87.0	-	single-copy gene
TcChr26-S	295659	295783	TcCLB.506399.20	74.0	-	single-copy gene
TcChr26-S	293981	294037	TcCLB.506399.30	89.0	-	single-copy gene
TcChr26-S	291188	291483	TcCLB.506399.40	79.0	-	single-copy gene
TcChr26-S	285539	285651	TcCLB.506399.60	93.0	-	single-copy gene
TcChr26-S	283209	283241	TcCLB.506399.70	97.0	-	single-copy gene
TcChr26-S	281366	281449	TcCLB.506399.80	72.0	-	single-copy gene
TcChr26-S	278541	278624	TcCLB.506399.89	92.0	-	single-copy gene
TcChr19-S	317699	317700	TcCLB.506401.100	96.0	-	single-copy gene
TcChr19-S	321941	323032	TcCLB.506401.110	85.0	-	single-copy gene
TcChr19-S	323923	323948	TcCLB.506401.120	93.0	-	single-copy gene
TcChr19-S	325002	325072	TcCLB.506401.130	92.0	-	single-copy gene
TcChr19-S	330623	330651	TcCLB.506401.140	42.0	-	single-copy gene
TcChr19-S	332300	332421	TcCLB.506401.150	84.0	-	single-copy gene
TcChr19-S	333921	334024	TcCLB.506401.160	93.0	-	single-copy gene
TcChr19-S	338040	338066	TcCLB.506401.170	62.0	-	single-copy gene
TcChr19-S	339935	340119	TcCLB.506401.180	87.0	-	single-copy gene
TcChr19-S	343497	343604	TcCLB.506401.190	84.0	-	single-copy gene
TcChr19-S	344637	344717	TcCLB.506401.200	95.0	-	single-copy gene
TcChr19-S	348659	348742	TcCLB.506401.220	91.0	-	single-copy gene
TcChr19-S	352479	352616	TcCLB.506401.230	80.0	-	single-copy gene
TcChr19-S	301917	302195	TcCLB.506401.24	21.0	-	single-copy gene
TcChr19-S	355834	355838	TcCLB.506401.240	91.0	-	single-copy gene
TcChr19-S	357925	358192	TcCLB.506401.250	83.0	-	single-copy gene
TcChr19-S	363915	364428	TcCLB.506401.280	66.0	-	single-copy gene
TcChr19-S	370248	371245	TcCLB.506401.290	71.0	-	single-copy gene
TcChr19-S	373692	373726	TcCLB.506401.300	90.0	-	single-copy gene
TcChr19-S	376609	377027	TcCLB.506401.304	87.0	-	single-copy gene
TcChr19-S	378088	378374	TcCLB.506401.310	82.0	-	single-copy gene
TcChr19-S	379573	379583	TcCLB.506401.320	92.0	-	single-copy gene
TcChr19-S	381369	381616	TcCLB.506401.330	76.0	-	single-copy gene
TcChr19-S	394567	394618	TcCLB.506401.350	72.0	-	single-copy gene
TcChr19-S	395195	395196	TcCLB.506401.360	91.0	-	single-copy gene
TcChr19-S	395572	395635	TcCLB.506401.370	90.0	+	single-copy gene
TcChr19-S	304582	304643	TcCLB.506401.50	90.0	-	single-copy gene
TcChr19-S	309673	309721	TcCLB.506401.70	93.0	-	single-copy gene
TcChr19-S	315316	315319	TcCLB.506401.90	90.0	-	single-copy gene
TcChr34-S	250418	250554	TcCLB.506405.10	91.0	-	single-copy gene
TcChr34-S	267534	267583	TcCLB.506405.100	95.0	-	single-copy gene
TcChr34-S	268364	268393	TcCLB.506405.110	87.0	-	single-copy gene
TcChr34-S	270911	271119	TcCLB.506405.120	82.0	-	single-copy gene
TcChr34-S	273682	273807	TcCLB.506405.140	87.0	-	single-copy gene
TcChr34-S	274525	274535	TcCLB.506405.149	87.0	-	single-copy gene
TcChr34-S	251551	251644	TcCLB.506405.20	78.0	-	single-copy gene
TcChr34-S	253246	253254	TcCLB.506405.30	83.0	-	single-copy gene
TcChr34-S	254540	254798	TcCLB.506405.40	84.0	-	single-copy gene
TcChr34-S	256578	256678	TcCLB.506405.43	88.0	-	single-copy gene
TcChr34-S	258694	258752	TcCLB.506405.50	89.0	-	single-copy gene
TcChr34-S	260096	260122	TcCLB.506405.60	83.0	-	single-copy gene
TcChr34-S	261152	261310	TcCLB.506405.70	89.0	-	single-copy gene
TcChr34-S	262152	262186	TcCLB.506405.80	97.0	-	single-copy gene
TcChr36-S	1121617	1121709	TcCLB.506407.10	91.0	-	single-copy gene
TcChr36-S	1097481	1097583	TcCLB.506407.100	90.0	-	single-copy gene
TcChr36-S	1095826	1095863	TcCLB.506407.110	93.0	-	single-copy gene
TcChr36-S	1117391	1117405	TcCLB.506407.20	67.0	-	single-copy gene
TcChr36-S	1116124	1116238	TcCLB.506407.30	80.0	-	single-copy gene
TcChr36-S	1113502	1113509	TcCLB.506407.40	95.0	-	single-copy gene
TcChr36-S	1111147	1111215	TcCLB.506407.50	98.0	-	single-copy gene
TcChr36-S	1108368	1108562	TcCLB.506407.60	91.0	-	single-copy gene
TcChr36-S	1106309	1106418	TcCLB.506407.70	99.0	-	single-copy gene
TcChr36-S	1104909	1104978	TcCLB.506407.80	89.0	-	single-copy gene
TcChr36-S	1102127	1102149	TcCLB.506407.90	95.0	-	single-copy gene
TcChr24-S	623245	624442	TcCLB.506409.10	65.0	-	single-copy gene
TcChr24-S	661845	661913	TcCLB.506409.220	92.0	-	single-copy gene
TcChr24-S	663239	663258	TcCLB.506409.230	83.0	-	single-copy gene
TcChr24-S	628555	628727	TcCLB.506409.70	35.0	-	single-copy gene
TcChr24-S	682764	682839	TcCLB.506411.10	85.0	+	single-copy gene
TcChr24-S	685605	685787	TcCLB.506411.20	71.0	+	single-copy gene
TcChr24-S	688866	688958	TcCLB.506411.30	85.0	+	single-copy gene
TcChr24-S	691349	691357	TcCLB.506411.39	97.0	+	single-copy gene
TcChr24-S	693854	693858	TcCLB.506413.40	92.0	+	single-copy gene
TcChr24-S	697138	697176	TcCLB.506413.60	90.0	+	single-copy gene
TcChr24-S	699650	699805	TcCLB.506413.80	89.0	+	single-copy gene
TcChr10-S	143472	143510	TcCLB.506457.10	91.0	+	single-copy gene
TcChr10-S	163222	163310	TcCLB.506457.110	87.0	+	single-copy gene
TcChr10-S	165521	165735	TcCLB.506457.120	86.0	+	single-copy gene
TcChr10-S	168176	168364	TcCLB.506457.130	77.0	+	single-copy gene
TcChr10-S	171349	171446	TcCLB.506457.140	92.0	+	single-copy gene
TcChr10-S	173123	173140	TcCLB.506457.149	72.0	+	single-copy gene
TcChr10-S	145851	145902	TcCLB.506457.20	90.0	+	single-copy gene
TcChr10-S	146937	146969	TcCLB.506457.30	92.0	+	single-copy gene
TcChr10-S	148673	148709	TcCLB.506457.40	97.0	+	single-copy gene
TcChr10-S	150304	150733	TcCLB.506457.50	86.0	+	single-copy gene
TcChr10-S	154016	154076	TcCLB.506457.60	91.0	+	single-copy gene
TcChr10-S	155625	155657	TcCLB.506457.70	79.0	+	single-copy gene
TcChr10-S	156540	156788	TcCLB.506457.80	19.0	+	single-copy gene
TcChr10-S	159526	159600	TcCLB.506457.90	85.0	+	single-copy gene
TcChr10-S	161008	161060	TcCLB.506457.99	91.0	+	single-copy gene
TcChr33-S	916242	916302	TcCLB.506463.10	88.0	+	single-copy gene
TcChr33-S	701299	701352	TcCLB.506465.10	92.0	+	single-copy gene
TcChr33-S	700384	700532	TcCLB.506465.14	88.0	+	single-copy gene
TcChr33-S	698501	698670	TcCLB.506465.20	87.0	+	single-copy gene
TcChr33-S	693773	693900	TcCLB.506465.30	90.0	+	single-copy gene
TcChr33-S	687088	689229	TcCLB.506465.40	63.0	+	single-copy gene
TcChr33-S	703264	703281	TcCLB.506465.5	75.0	+	single-copy gene
TcChr33-S	668316	668383	TcCLB.506467.10	91.0	+	single-copy gene
TcChr33-S	667687	667727	TcCLB.506467.14	93.0	+	single-copy gene
TcChr33-S	664908	665810	TcCLB.506467.20	71.0	+	single-copy gene
TcChr33-S	663279	663326	TcCLB.506467.29	91.0	+	single-copy gene
TcChr33-S	670794	671058	TcCLB.506467.4	79.0	+	single-copy gene
TcChr9-S	386577	386590	TcCLB.506473.10	85.0	+	single-copy gene
TcChr9-S	385351	385478	TcCLB.506473.14	86.0	+	single-copy gene
TcChr9-S	383067	383152	TcCLB.506473.20	89.0	+	single-copy gene
TcChr9-S	387510	387599	TcCLB.506473.6	93.0	+	single-copy gene
TcChr40-S	222126	222333	TcCLB.506481.20	84.0	-	single-copy gene
TcChr40-S	218506	218578	TcCLB.506481.30	84.0	-	single-copy gene
TcChr40-S	215071	215433	TcCLB.506481.39	71.0	-	single-copy gene
TcChr40-S	101934	102009	TcCLB.506483.60	74.0	-	single-copy gene
TcChr40-S	100574	100640	TcCLB.506483.69	93.0	-	single-copy gene
TcChr19-S	529740	529985	TcCLB.506487.37	82.0	+	single-copy gene
TcChr19-S	523085	523126	TcCLB.506487.60	89.0	-	single-copy gene
TcChr5-S	160433	160540	TcCLB.506493.100	93.0	-	single-copy gene
TcChr5-S	135457	135515	TcCLB.506493.20	88.0	-	single-copy gene
TcChr5-S	138154	138213	TcCLB.506493.30	90.0	-	single-copy gene
TcChr5-S	140619	140648	TcCLB.506493.40	83.0	-	single-copy gene
TcChr5-S	141917	141939	TcCLB.506493.50	86.0	-	single-copy gene
TcChr5-S	144235	144300	TcCLB.506493.60	76.0	-	single-copy gene
TcChr5-S	150611	151016	TcCLB.506493.70	65.0	-	single-copy gene
TcChr5-S	154334	154361	TcCLB.506493.80	89.0	-	single-copy gene
TcChr5-S	134473	134561	TcCLB.506493.9	87.0	-	single-copy gene
TcChr5-S	159449	159508	TcCLB.506493.90	90.0	-	single-copy gene
TcChr5-S	177115	177125	TcCLB.506495.10	85.0	-	single-copy gene
TcChr5-S	178214	179515	TcCLB.506495.20	71.0	+	single-copy gene
TcChr5-S	182551	182597	TcCLB.506495.24	88.0	+	single-copy gene
TcChr5-S	174322	174354	TcCLB.506495.3	85.0	-	single-copy gene
TcChr5-S	184776	184944	TcCLB.506495.40	62.0	+	single-copy gene
TcChr5-S	188295	189925	TcCLB.506495.50	64.0	+	single-copy gene
TcChr5-S	175326	175554	TcCLB.506495.6	25.0	-	single-copy gene
TcChr41-S	1531810	1532689	TcCLB.506499.100	26.0	+	single-copy gene
TcChr41-S	1512530	1512964	TcCLB.506499.180	74.0	-	single-copy gene
TcChr41-S	1507468	1508884	TcCLB.506499.200	61.0	-	single-copy gene
TcChr41-S	1503352	1503589	TcCLB.506499.215	71.0	+	single-copy gene
TcChr41-S	1501150	1501186	TcCLB.506499.220	70.0	+	single-copy gene
TcChr41-S	1546917	1546943	TcCLB.506499.50	75.0	-	single-copy gene
TcChr41-S	1468598	1468706	TcCLB.506501.141	64.0	+	single-copy gene
TcChr41-S	1460739	1461212	TcCLB.506501.177	24.0	+	single-copy gene
TcChr41-S	1441251	1441430	TcCLB.506501.275	5.0	-	single-copy gene
TcChr41-S	1422512	1422538	TcCLB.506501.370	74.0	+	single-copy gene
TcChr41-S	1418571	1418594	TcCLB.506501.401	64.0	+	single-copy gene
TcChr41-S	1476852	1477647	TcCLB.506501.90	59.0	-	single-copy gene
TcChr40-S	270537	270578	TcCLB.506503.10	79.0	-	single-copy gene
TcChr40-S	297369	297502	TcCLB.506503.100	90.0	-	single-copy gene
TcChr40-S	299390	299435	TcCLB.506503.110	91.0	-	single-copy gene
TcChr40-S	305744	306203	TcCLB.506503.120	90.0	-	single-copy gene
TcChr40-S	309435	309748	TcCLB.506503.140	77.0	-	single-copy gene
TcChr40-S	311301	311539	TcCLB.506503.150	88.0	-	single-copy gene
TcChr40-S	314367	314440	TcCLB.506503.160	81.0	-	single-copy gene
TcChr40-S	314928	315186	TcCLB.506503.170	94.0	-	single-copy gene
TcChr40-S	272413	272580	TcCLB.506503.30	84.0	-	single-copy gene
TcChr40-S	268700	268855	TcCLB.506503.4	91.0	-	single-copy gene
TcChr40-S	274598	274620	TcCLB.506503.40	88.0	-	single-copy gene
TcChr40-S	276501	276572	TcCLB.506503.50	89.0	-	single-copy gene
TcChr40-S	278387	278397	TcCLB.506503.53	90.0	-	single-copy gene
TcChr40-S	280211	280334	TcCLB.506503.56	83.0	-	single-copy gene
TcChr40-S	282098	282343	TcCLB.506503.60	42.0	-	single-copy gene
TcChr40-S	283427	283474	TcCLB.506503.69	88.0	-	single-copy gene
TcChr40-S	288927	289135	TcCLB.506503.80	95.0	-	single-copy gene
TcChr40-S	295750	295922	TcCLB.506503.90	76.0	-	single-copy gene
TcChr40-S	319882	320271	TcCLB.506505.10	77.0	-	single-copy gene
TcChr40-S	324721	324798	TcCLB.506505.30	66.0	-	single-copy gene
TcChr40-S	331537	331557	TcCLB.506505.40	95.0	-	single-copy gene
TcChr17-S	591483	591684	TcCLB.506513.100	93.0	+	single-copy gene
TcChr17-S	589495	589549	TcCLB.506513.110	89.0	+	single-copy gene
TcChr17-S	587087	587242	TcCLB.506513.120	86.0	+	single-copy gene
TcChr17-S	583196	583663	TcCLB.506513.130	85.0	+	single-copy gene
TcChr17-S	607264	608280	TcCLB.506513.14	89.0	+	single-copy gene
TcChr17-S	580248	580498	TcCLB.506513.150	70.0	+	single-copy gene
TcChr17-S	576382	576756	TcCLB.506513.160	87.0	+	single-copy gene
TcChr17-S	573143	573571	TcCLB.506513.170	72.0	+	single-copy gene
TcChr17-S	569733	569845	TcCLB.506513.180	91.0	+	single-copy gene
TcChr17-S	568384	568504	TcCLB.506513.190	85.0	+	single-copy gene
TcChr17-S	604110	604350	TcCLB.506513.24	69.0	+	single-copy gene
TcChr17-S	603019	603131	TcCLB.506513.30	76.0	+	single-copy gene
TcChr17-S	601997	602116	TcCLB.506513.40	74.0	+	single-copy gene
TcChr17-S	599592	599813	TcCLB.506513.50	87.0	+	single-copy gene
TcChr17-S	598396	598572	TcCLB.506513.60	85.0	+	single-copy gene
TcChr17-S	609418	609689	TcCLB.506513.7	79.0	+	single-copy gene
TcChr17-S	596913	596923	TcCLB.506513.70	93.0	+	single-copy gene
TcChr17-S	595181	595213	TcCLB.506513.80	92.0	+	single-copy gene
TcChr17-S	593576	593697	TcCLB.506513.90	86.0	+	single-copy gene
TcChr17-S	530908	531594	TcCLB.506515.20	91.0	-	single-copy gene
TcChr17-S	468353	468473	TcCLB.506517.100	74.0	+	single-copy gene
TcChr17-S	467619	467623	TcCLB.506517.110	97.0	+	single-copy gene
TcChr17-S	464594	464924	TcCLB.506517.130	68.0	+	single-copy gene
TcChr17-S	483659	483862	TcCLB.506517.14	74.0	+	single-copy gene
TcChr17-S	460397	460429	TcCLB.506517.140	89.0	+	single-copy gene
TcChr17-S	459554	459640	TcCLB.506517.149	97.0	+	single-copy gene
TcChr17-S	480950	481137	TcCLB.506517.30	86.0	+	single-copy gene
TcChr17-S	478654	478802	TcCLB.506517.40	81.0	+	single-copy gene
TcChr17-S	476238	476239	TcCLB.506517.50	95.0	+	single-copy gene
TcChr17-S	411073	411075	TcCLB.506519.100	94.0	+	single-copy gene
TcChr17-S	408624	408657	TcCLB.506519.110	90.0	+	single-copy gene
TcChr17-S	406229	406277	TcCLB.506519.120	96.0	+	single-copy gene
TcChr17-S	403985	404031	TcCLB.506519.130	88.0	+	single-copy gene
TcChr17-S	423910	424395	TcCLB.506519.40	58.0	+	single-copy gene
TcChr17-S	420841	420911	TcCLB.506519.51	90.0	+	single-copy gene
TcChr17-S	417380	417396	TcCLB.506519.60	93.0	+	single-copy gene
TcChr17-S	414550	414642	TcCLB.506519.80	94.0	+	single-copy gene
TcChr17-S	412269	412486	TcCLB.506519.90	71.0	+	single-copy gene
TcChr40-S	627683	627764	TcCLB.506525.10	98.0	+	single-copy gene
TcChr40-S	608079	608154	TcCLB.506525.104	89.0	+	single-copy gene
TcChr40-S	601931	602046	TcCLB.506525.120	62.0	+	single-copy gene
TcChr40-S	600228	600310	TcCLB.506525.130	92.0	+	single-copy gene
TcChr40-S	595113	595503	TcCLB.506525.140	77.0	+	single-copy gene
TcChr40-S	593453	593461	TcCLB.506525.150	93.0	+	single-copy gene
TcChr40-S	625937	626122	TcCLB.506525.20	89.0	+	single-copy gene
TcChr40-S	623871	624234	TcCLB.506525.30	74.0	+	single-copy gene
TcChr40-S	622191	622330	TcCLB.506525.40	85.0	+	single-copy gene
TcChr40-S	621497	621580	TcCLB.506525.45	85.0	+	single-copy gene
TcChr40-S	620208	620230	TcCLB.506525.50	95.0	+	single-copy gene
TcChr40-S	612935	613069	TcCLB.506525.70	70.0	+	single-copy gene
TcChr40-S	610438	610569	TcCLB.506525.80	89.0	+	single-copy gene
TcChr40-S	609052	609219	TcCLB.506525.90	76.0	+	single-copy gene
TcChr40-S	587446	587559	TcCLB.506527.4	93.0	+	single-copy gene
TcChr6-S	46340	46426	TcCLB.506529.100	79.0	-	single-copy gene
TcChr6-S	47570	47890	TcCLB.506529.110	85.0	-	single-copy gene
TcChr6-S	51048	51057	TcCLB.506529.120	63.0	-	single-copy gene
TcChr6-S	55576	55578	TcCLB.506529.130	84.0	-	single-copy gene
TcChr6-S	25591	25603	TcCLB.506529.14	90.0	-	single-copy gene
TcChr6-S	56921	57035	TcCLB.506529.140	86.0	-	single-copy gene
TcChr6-S	61333	61474	TcCLB.506529.150	76.0	-	single-copy gene
TcChr6-S	64703	64788	TcCLB.506529.160	73.0	-	single-copy gene
TcChr6-S	66910	66938	TcCLB.506529.170	80.0	-	single-copy gene
TcChr6-S	68042	68052	TcCLB.506529.180	74.0	-	single-copy gene
TcChr6-S	70644	70822	TcCLB.506529.190	71.0	-	single-copy gene
TcChr6-S	73860	73939	TcCLB.506529.200	80.0	-	single-copy gene
TcChr6-S	76559	76743	TcCLB.506529.220	65.0	-	single-copy gene
TcChr6-S	78924	78938	TcCLB.506529.224	79.0	-	single-copy gene
TcChr6-S	80423	80517	TcCLB.506529.230	89.0	-	single-copy gene
TcChr6-S	86256	86660	TcCLB.506529.250	71.0	-	single-copy gene
TcChr6-S	88820	89210	TcCLB.506529.260	73.0	-	single-copy gene
TcChr6-S	91935	92439	TcCLB.506529.280	59.0	-	single-copy gene
TcChr6-S	94788	94957	TcCLB.506529.290	83.0	-	single-copy gene
TcChr6-S	26364	26425	TcCLB.506529.30	91.0	-	single-copy gene
TcChr6-S	96857	96924	TcCLB.506529.300	96.0	-	single-copy gene
TcChr6-S	98677	98969	TcCLB.506529.310	83.0	-	single-copy gene
TcChr6-S	100531	100642	TcCLB.506529.314	84.0	-	single-copy gene
TcChr6-S	103219	103352	TcCLB.506529.320	85.0	-	single-copy gene
TcChr6-S	105671	105759	TcCLB.506529.330	97.0	-	single-copy gene
TcChr6-S	107928	108273	TcCLB.506529.340	66.0	-	single-copy gene
TcChr6-S	110369	110481	TcCLB.506529.360	93.0	-	single-copy gene
TcChr6-S	111229	111885	TcCLB.506529.370	27.0	-	single-copy gene
TcChr6-S	115827	117266	TcCLB.506529.380	69.0	-	single-copy gene
TcChr6-S	27539	27605	TcCLB.506529.40	94.0	-	single-copy gene
TcChr6-S	119748	119846	TcCLB.506529.400	92.0	-	single-copy gene
TcChr6-S	123145	123841	TcCLB.506529.410	84.0	-	single-copy gene
TcChr6-S	125887	126010	TcCLB.506529.420	89.0	-	single-copy gene
TcChr6-S	126813	127285	TcCLB.506529.425	61.0	-	single-copy gene
TcChr6-S	129563	129618	TcCLB.506529.430	93.0	-	single-copy gene
TcChr6-S	132460	132676	TcCLB.506529.440	82.0	-	single-copy gene
TcChr6-S	135623	135834	TcCLB.506529.460	69.0	-	single-copy gene
TcChr6-S	138121	138188	TcCLB.506529.470	95.0	-	single-copy gene
TcChr6-S	145042	145589	TcCLB.506529.480	25.0	-	single-copy gene
TcChr6-S	149634	151121	TcCLB.506529.490	89.0	-	single-copy gene
TcChr6-S	153374	153380	TcCLB.506529.500	77.0	-	single-copy gene
TcChr6-S	155576	155782	TcCLB.506529.508	89.0	-	single-copy gene
TcChr6-S	156337	156362	TcCLB.506529.516	87.0	-	single-copy gene
TcChr6-S	156878	156881	TcCLB.506529.524	89.0	-	single-copy gene
TcChr6-S	157694	157724	TcCLB.506529.530	88.0	-	single-copy gene
TcChr6-S	158425	158445	TcCLB.506529.535	73.0	-	single-copy gene
TcChr6-S	178256	178582	TcCLB.506529.595	75.0	+	single-copy gene
TcChr6-S	30308	30386	TcCLB.506529.60	90.0	-	single-copy gene
TcChr6-S	182541	182580	TcCLB.506529.600	76.0	+	single-copy gene
TcChr6-S	187075	187854	TcCLB.506529.610	62.0	+	single-copy gene
TcChr6-S	190673	192143	TcCLB.506529.620	88.0	+	single-copy gene
TcChr6-S	193712	193824	TcCLB.506529.640	91.0	+	single-copy gene
TcChr6-S	196784	196874	TcCLB.506529.650	90.0	+	single-copy gene
TcChr6-S	198314	198490	TcCLB.506529.660	71.0	+	single-copy gene
TcChr6-S	199860	199956	TcCLB.506529.669	89.0	+	single-copy gene
TcChr6-S	32399	32492	TcCLB.506529.70	93.0	-	single-copy gene
TcChr6-S	36740	37093	TcCLB.506529.80	44.0	-	single-copy gene
TcChr6-S	42767	43567	TcCLB.506529.90	80.0	-	single-copy gene
TcChr6-S	256918	256961	TcCLB.506531.20	89.0	-	single-copy gene
TcChr6-S	258738	258836	TcCLB.506531.30	84.0	-	single-copy gene
TcChr6-S	265350	265501	TcCLB.506531.40	59.0	-	single-copy gene
TcChr6-S	271926	272074	TcCLB.506531.50	71.0	-	single-copy gene
TcChr6-S	253277	253738	TcCLB.506531.9	61.0	-	single-copy gene
TcChr1-S	4198	4440	TcCLB.506533.34	57.0	+	single-copy gene
TcChr1-S	2991	3011	TcCLB.506533.70	77.0	+	single-copy gene
TcChr40-S	1812648	1813260	TcCLB.506543.10	66.0	-	single-copy gene
TcChr40-S	1827988	1828067	TcCLB.506543.100	78.0	-	single-copy gene
TcChr40-S	1816283	1816328	TcCLB.506543.20	91.0	-	single-copy gene
TcChr40-S	1817693	1817742	TcCLB.506543.30	91.0	-	single-copy gene
TcChr40-S	1818981	1818999	TcCLB.506543.40	94.0	-	single-copy gene
TcChr40-S	1822227	1822410	TcCLB.506543.70	65.0	-	single-copy gene
TcChr40-S	1823643	1823688	TcCLB.506543.90	100.0	-	single-copy gene
TcChr27-S	203871	203946	TcCLB.506551.10	52.0	-	single-copy gene
TcChr4-S	78198	78309	TcCLB.506553.20	87.0	-	single-copy gene
TcChr9-S	484164	484276	TcCLB.506563.10	75.0	+	single-copy gene
TcChr9-S	468726	468923	TcCLB.506563.100	93.0	+	single-copy gene
TcChr9-S	466675	466950	TcCLB.506563.110	89.0	+	single-copy gene
TcChr9-S	465451	465568	TcCLB.506563.120	92.0	+	single-copy gene
TcChr9-S	463731	463986	TcCLB.506563.130	83.0	+	single-copy gene
TcChr9-S	457035	457539	TcCLB.506563.160	90.0	+	single-copy gene
TcChr9-S	455315	455465	TcCLB.506563.170	85.0	+	single-copy gene
TcChr9-S	453727	453829	TcCLB.506563.180	88.0	+	single-copy gene
TcChr9-S	450516	450753	TcCLB.506563.190	83.0	+	single-copy gene
TcChr9-S	482664	482675	TcCLB.506563.20	94.0	+	single-copy gene
TcChr9-S	446614	446842	TcCLB.506563.200	87.0	+	single-copy gene
TcChr9-S	442820	443164	TcCLB.506563.210	89.0	+	single-copy gene
TcChr9-S	479035	479060	TcCLB.506563.30	91.0	+	single-copy gene
TcChr9-S	477210	477292	TcCLB.506563.40	91.0	+	single-copy gene
TcChr9-S	476032	476105	TcCLB.506563.50	93.0	+	single-copy gene
TcChr9-S	474865	474898	TcCLB.506563.60	78.0	+	single-copy gene
TcChr9-S	473503	473570	TcCLB.506563.70	90.0	+	single-copy gene
TcChr9-S	471488	471567	TcCLB.506563.79	97.0	+	single-copy gene
TcChr9-S	470573	470612	TcCLB.506563.90	88.0	+	single-copy gene
TcChr20-S	388040	388043	TcCLB.506565.12	95.0	+	single-copy gene
TcChr20-S	385962	386062	TcCLB.506565.20	88.0	+	single-copy gene
TcChr20-S	389642	390027	TcCLB.506565.4	57.0	+	single-copy gene
TcChr20-S	388959	389055	TcCLB.506565.8	82.0	+	single-copy gene
TcChr20-S	362903	362975	TcCLB.506567.10	99.0	+	single-copy gene
TcChr20-S	347469	347585	TcCLB.506567.100	85.0	+	single-copy gene
TcChr20-S	345224	345385	TcCLB.506567.110	91.0	+	single-copy gene
TcChr20-S	343647	343857	TcCLB.506567.120	89.0	+	single-copy gene
TcChr20-S	342796	342849	TcCLB.506567.130	90.0	+	single-copy gene
TcChr20-S	339990	340049	TcCLB.506567.134	86.0	+	single-copy gene
TcChr20-S	360740	360785	TcCLB.506567.20	97.0	+	single-copy gene
TcChr20-S	358777	358978	TcCLB.506567.34	70.0	+	single-copy gene
TcChr20-S	357933	357984	TcCLB.506567.50	93.0	+	single-copy gene
TcChr20-S	353876	355273	TcCLB.506567.60	85.0	+	single-copy gene
TcChr20-S	352833	352857	TcCLB.506567.70	89.0	+	single-copy gene
TcChr20-S	352166	352192	TcCLB.506567.74	92.0	+	single-copy gene
TcChr20-S	351342	351433	TcCLB.506567.77	68.0	+	single-copy gene
TcChr20-S	349947	350135	TcCLB.506567.80	72.0	+	single-copy gene
TcChr20-S	348875	348923	TcCLB.506567.90	60.0	+	single-copy gene
TcChr7-S	290787	290945	TcCLB.506579.10	88.0	+	single-copy gene
TcChr7-S	310703	310764	TcCLB.506579.110	91.0	+	single-copy gene
TcChr7-S	293296	293316	TcCLB.506579.20	91.0	+	single-copy gene
TcChr7-S	294746	294904	TcCLB.506579.30	85.0	+	single-copy gene
TcChr7-S	296335	296400	TcCLB.506579.40	93.0	+	single-copy gene
TcChr7-S	298487	298503	TcCLB.506579.50	75.0	+	single-copy gene
TcChr7-S	301927	302034	TcCLB.506579.60	89.0	+	single-copy gene
TcChr7-S	302989	302994	TcCLB.506579.70	91.0	+	single-copy gene
TcChr7-S	305311	305335	TcCLB.506579.80	92.0	+	single-copy gene
TcChr36-S	185018	185086	TcCLB.506591.10	90.0	-	single-copy gene
TcChr36-S	203274	203327	TcCLB.506591.120	78.0	-	single-copy gene
TcChr36-S	188237	188346	TcCLB.506591.20	92.0	-	single-copy gene
TcChr36-S	189779	189893	TcCLB.506591.30	87.0	-	single-copy gene
TcChr36-S	183929	184223	TcCLB.506591.4	83.0	-	single-copy gene
TcChr36-S	193738	193743	TcCLB.506591.50	84.0	-	single-copy gene
TcChr36-S	195579	195591	TcCLB.506591.69	86.0	-	single-copy gene
TcChr36-S	197798	197899	TcCLB.506591.81	71.0	-	single-copy gene
TcChr36-S	198410	198428	TcCLB.506591.90	73.0	-	single-copy gene
TcChr41-S	998439	999573	TcCLB.506597.33	33.0	+	single-copy gene
TcChr41-S	989440	989544	TcCLB.506597.51	63.0	-	single-copy gene
TcChr41-S	769297	769363	TcCLB.506599.10	86.0	+	single-copy gene
TcChr41-S	712706	712763	TcCLB.506599.300	63.0	+	single-copy gene
TcChr41-S	706564	706750	TcCLB.506599.320	67.0	+	single-copy gene
TcChr41-S	693328	693355	TcCLB.506599.380	66.0	+	single-copy gene
TcChr41-S	690455	690925	TcCLB.506599.395	67.0	+	single-copy gene
TcChr41-S	763498	763794	TcCLB.506599.40	65.0	+	single-copy gene
TcChr41-S	681161	681183	TcCLB.506601.11	73.0	+	single-copy gene
TcChr41-S	677695	678918	TcCLB.506601.21	15.0	+	single-copy gene
TcChr41-S	607391	608258	TcCLB.506603.29	62.0	+	single-copy gene
TcChr41-S	598370	598602	TcCLB.506603.43	64.0	+	single-copy gene
TcChr41-S	595960	597365	TcCLB.506603.46	52.0	+	single-copy gene
TcChr41-S	594841	594907	TcCLB.506603.50	90.0	-	single-copy gene
TcChr11-S	187451	187918	TcCLB.506605.10	69.0	+	single-copy gene
TcChr11-S	166771	166771	TcCLB.506605.100	96.0	+	single-copy gene
TcChr11-S	165095	165120	TcCLB.506605.120	99.0	+	single-copy gene
TcChr11-S	162518	162562	TcCLB.506605.130	75.0	+	single-copy gene
TcChr11-S	160994	161122	TcCLB.506605.139	66.0	+	single-copy gene
TcChr11-S	160056	160119	TcCLB.506605.150	82.0	+	single-copy gene
TcChr11-S	158186	158200	TcCLB.506605.160	57.0	+	single-copy gene
TcChr11-S	155159	155419	TcCLB.506605.170	65.0	+	single-copy gene
TcChr11-S	151189	151208	TcCLB.506605.180	89.0	+	single-copy gene
TcChr11-S	147775	147924	TcCLB.506605.190	80.0	+	single-copy gene
TcChr11-S	146025	146092	TcCLB.506605.194	75.0	+	single-copy gene
TcChr11-S	144658	144700	TcCLB.506605.200	96.0	+	single-copy gene
TcChr11-S	142747	142894	TcCLB.506605.210	92.0	+	single-copy gene
TcChr11-S	141712	141740	TcCLB.506605.214	78.0	+	single-copy gene
TcChr11-S	139196	139233	TcCLB.506605.220	88.0	+	single-copy gene
TcChr11-S	185476	185503	TcCLB.506605.30	91.0	+	single-copy gene
TcChr11-S	181700	181865	TcCLB.506605.40	64.0	+	single-copy gene
TcChr11-S	179948	180141	TcCLB.506605.50	64.0	+	single-copy gene
TcChr11-S	179105	179192	TcCLB.506605.59	96.0	+	single-copy gene
TcChr11-S	174051	174081	TcCLB.506605.70	76.0	+	single-copy gene
TcChr11-S	171607	171634	TcCLB.506605.80	72.0	+	single-copy gene
TcChr11-S	169901	169945	TcCLB.506605.90	88.0	+	single-copy gene
TcChr21-S	603384	603708	TcCLB.506607.19	90.0	+	single-copy gene
TcChr8-S	44948	44960	TcCLB.506625.100	93.0	+	single-copy gene
TcChr8-S	46678	46744	TcCLB.506625.110	77.0	+	single-copy gene
TcChr8-S	49618	50506	TcCLB.506625.120	84.0	+	single-copy gene
TcChr8-S	53103	53168	TcCLB.506625.130	70.0	+	single-copy gene
TcChr8-S	54833	54858	TcCLB.506625.140	92.0	+	single-copy gene
TcChr8-S	55791	55838	TcCLB.506625.150	95.0	+	single-copy gene
TcChr8-S	56675	56723	TcCLB.506625.160	83.0	+	single-copy gene
TcChr8-S	62435	62501	TcCLB.506625.180	92.0	+	single-copy gene
TcChr8-S	64346	64368	TcCLB.506625.190	97.0	+	single-copy gene
TcChr8-S	65762	65787	TcCLB.506625.200	84.0	+	single-copy gene
TcChr8-S	66906	66976	TcCLB.506625.210	95.0	+	single-copy gene
TcChr8-S	67498	67597	TcCLB.506625.220	86.0	+	single-copy gene
TcChr8-S	71349	71413	TcCLB.506625.240	99.0	+	single-copy gene
TcChr8-S	72807	72955	TcCLB.506625.249	84.0	+	single-copy gene
TcChr8-S	30201	31532	TcCLB.506625.60	62.0	+	single-copy gene
TcChr8-S	39914	39941	TcCLB.506625.70	93.0	+	single-copy gene
TcChr8-S	40734	40827	TcCLB.506625.80	44.0	+	single-copy gene
TcChr8-S	43161	43183	TcCLB.506625.84	96.0	+	single-copy gene
TcChr8-S	44273	44290	TcCLB.506625.90	90.0	+	single-copy gene
TcChr34-S	672807	672981	TcCLB.506631.20	81.0	+	single-copy gene
TcChr34-S	675858	676078	TcCLB.506631.30	88.0	+	single-copy gene
TcChr34-S	677930	677941	TcCLB.506631.40	80.0	+	single-copy gene
TcChr34-S	681563	681589	TcCLB.506631.50	93.0	+	single-copy gene
TcChr34-S	708295	708338	TcCLB.506633.100	91.0	+	single-copy gene
TcChr34-S	709302	709401	TcCLB.506633.109	89.0	+	single-copy gene
TcChr34-S	689256	689357	TcCLB.506633.20	77.0	+	single-copy gene
TcChr34-S	694800	694857	TcCLB.506633.30	89.0	+	single-copy gene
TcChr34-S	702916	703084	TcCLB.506633.74	72.0	+	single-copy gene
TcChr34-S	705413	705447	TcCLB.506633.90	77.0	+	single-copy gene
TcChr34-S	745090	745202	TcCLB.506635.104	86.0	+	single-copy gene
TcChr34-S	745955	745987	TcCLB.506635.110	36.0	+	single-copy gene
TcChr34-S	748076	748775	TcCLB.506635.120	88.0	+	single-copy gene
TcChr34-S	751568	751667	TcCLB.506635.130	85.0	+	single-copy gene
TcChr34-S	722341	722371	TcCLB.506635.30	100.0	+	single-copy gene
TcChr34-S	726794	726799	TcCLB.506635.40	81.0	+	single-copy gene
TcChr34-S	729043	729074	TcCLB.506635.44	93.0	+	single-copy gene
TcChr34-S	729617	730431	TcCLB.506635.50	72.0	+	single-copy gene
TcChr34-S	733736	733744	TcCLB.506635.60	98.0	+	single-copy gene
TcChr34-S	734893	735075	TcCLB.506635.70	83.0	+	single-copy gene
TcChr34-S	738467	739182	TcCLB.506635.80	87.0	+	single-copy gene
TcChr34-S	741497	741598	TcCLB.506635.90	93.0	+	single-copy gene
TcChr34-S	777752	777813	TcCLB.506637.100	97.0	+	single-copy gene
TcChr34-S	780188	780342	TcCLB.506637.110	77.0	+	single-copy gene
TcChr34-S	781289	781332	TcCLB.506637.120	80.0	+	single-copy gene
TcChr34-S	757972	758091	TcCLB.506637.20	86.0	+	single-copy gene
TcChr34-S	759562	759600	TcCLB.506637.30	90.0	+	single-copy gene
TcChr34-S	762591	762813	TcCLB.506637.40	91.0	+	single-copy gene
TcChr34-S	764136	764187	TcCLB.506637.50	78.0	+	single-copy gene
TcChr34-S	766924	766928	TcCLB.506637.60	91.0	+	single-copy gene
TcChr34-S	768784	768859	TcCLB.506637.70	83.0	+	single-copy gene
TcChr34-S	771327	771359	TcCLB.506637.80	96.0	+	single-copy gene
TcChr34-S	773549	773781	TcCLB.506637.90	67.0	+	single-copy gene
TcChr8-S	295027	295165	TcCLB.506647.10	82.0	-	single-copy gene
TcChr8-S	299126	299290	TcCLB.506647.20	70.0	-	single-copy gene
TcChr8-S	301881	301886	TcCLB.506649.10	96.0	-	single-copy gene
TcChr8-S	327418	327420	TcCLB.506649.100	97.0	-	single-copy gene
TcChr8-S	328361	329058	TcCLB.506649.110	79.0	-	single-copy gene
TcChr8-S	306046	306190	TcCLB.506649.20	91.0	-	single-copy gene
TcChr8-S	308907	308932	TcCLB.506649.30	90.0	-	single-copy gene
TcChr8-S	300271	300429	TcCLB.506649.4	81.0	-	single-copy gene
TcChr8-S	309972	310009	TcCLB.506649.40	90.0	-	single-copy gene
TcChr8-S	311112	311152	TcCLB.506649.50	93.0	-	single-copy gene
TcChr8-S	312485	312513	TcCLB.506649.60	88.0	-	single-copy gene
TcChr8-S	313179	313213	TcCLB.506649.64	91.0	-	single-copy gene
TcChr8-S	315241	315266	TcCLB.506649.70	97.0	-	single-copy gene
TcChr8-S	317867	318145	TcCLB.506649.80	85.0	-	single-copy gene
TcChr8-S	325594	325609	TcCLB.506649.90	92.0	-	single-copy gene
TcChr41-S	469258	470091	TcCLB.506653.50	48.0	+	single-copy gene
TcChr41-S	539817	540178	TcCLB.506655.7	73.0	-	single-copy gene
TcChr11-S	370859	370920	TcCLB.506657.20	96.0	-	single-copy gene
TcChr11-S	364713	364726	TcCLB.506657.40	91.0	-	single-copy gene
TcChr11-S	363022	363062	TcCLB.506657.50	85.0	-	single-copy gene
TcChr11-S	361328	361366	TcCLB.506657.70	95.0	-	single-copy gene
TcChr11-S	357855	357911	TcCLB.506657.79	89.0	-	single-copy gene
TcChr11-S	356477	356979	TcCLB.506657.88	73.0	-	single-copy gene
TcChr11-S	350119	351008	TcCLB.506659.10	73.0	-	single-copy gene
TcChr11-S	345191	345818	TcCLB.506659.20	87.0	-	single-copy gene
TcChr11-S	339560	339748	TcCLB.506659.30	77.0	-	single-copy gene
TcChr11-S	337045	337077	TcCLB.506659.35	97.0	-	single-copy gene
TcChr11-S	335942	336187	TcCLB.506659.39	67.0	-	single-copy gene
TcChr11-S	293163	293500	TcCLB.506661.10	64.0	-	single-copy gene
TcChr11-S	272529	272539	TcCLB.506661.110	98.0	-	single-copy gene
TcChr11-S	268778	268855	TcCLB.506661.120	90.0	-	single-copy gene
TcChr11-S	267158	267379	TcCLB.506661.130	87.0	-	single-copy gene
TcChr11-S	264972	265106	TcCLB.506661.140	87.0	-	single-copy gene
TcChr11-S	262770	262904	TcCLB.506661.150	89.0	-	single-copy gene
TcChr11-S	260502	260572	TcCLB.506661.170	95.0	-	single-copy gene
TcChr11-S	290349	290431	TcCLB.506661.20	93.0	-	single-copy gene
TcChr11-S	288748	288895	TcCLB.506661.30	86.0	-	single-copy gene
TcChr11-S	286396	286641	TcCLB.506661.40	62.0	-	single-copy gene
TcChr11-S	285095	285199	TcCLB.506661.50	74.0	-	single-copy gene
TcChr11-S	280492	280517	TcCLB.506661.70	93.0	-	single-copy gene
TcChr11-S	279062	279154	TcCLB.506661.80	89.0	-	single-copy gene
TcChr11-S	277624	277691	TcCLB.506661.90	87.0	-	single-copy gene
TcChr20-S	528341	528817	TcCLB.506667.20	66.0	+	single-copy gene
TcChr20-S	530245	530278	TcCLB.506667.30	81.0	+	single-copy gene
TcChr40-S	1663554	1664063	TcCLB.506671.41	65.0	-	single-copy gene
TcChr16-S	316395	316526	TcCLB.506673.20	63.0	+	single-copy gene
TcChr16-S	320394	320456	TcCLB.506673.30	87.0	+	single-copy gene
TcChr16-S	321843	321857	TcCLB.506673.40	94.0	+	single-copy gene
TcChr16-S	324991	325111	TcCLB.506673.50	76.0	+	single-copy gene
TcChr16-S	327253	327317	TcCLB.506673.60	85.0	+	single-copy gene
TcChr20-S	118718	118729	TcCLB.506677.10	89.0	+	single-copy gene
TcChr20-S	119952	119984	TcCLB.506677.20	89.0	+	single-copy gene
TcChr20-S	121367	121372	TcCLB.506677.30	88.0	+	single-copy gene
TcChr20-S	122595	122614	TcCLB.506677.39	95.0	+	single-copy gene
TcChr12-S	2767	2856	TcCLB.506683.10	71.0	-	single-copy gene
TcChr12-S	34338	34462	TcCLB.506683.140	68.0	-	single-copy gene
TcChr12-S	5222	5776	TcCLB.506683.19	82.0	-	single-copy gene
TcChr12-S	7023	7076	TcCLB.506683.30	80.0	-	single-copy gene
TcChr12-S	99695	99711	TcCLB.506685.10	80.0	+	single-copy gene
TcChr12-S	103093	103162	TcCLB.506685.20	71.0	+	single-copy gene
TcChr12-S	106198	106202	TcCLB.506685.30	75.0	+	single-copy gene
TcChr12-S	108293	108304	TcCLB.506685.40	93.0	+	single-copy gene
TcChr12-S	110403	110470	TcCLB.506685.50	63.0	+	single-copy gene
TcChr36-S	815176	815515	TcCLB.506691.14	83.0	+	single-copy gene
TcChr36-S	811880	811894	TcCLB.506691.22	93.0	+	single-copy gene
TcChr36-S	805364	805429	TcCLB.506691.30	85.0	+	single-copy gene
TcChr36-S	801553	801593	TcCLB.506691.50	78.0	+	single-copy gene
TcChr36-S	799969	800036	TcCLB.506691.60	89.0	+	single-copy gene
TcChr36-S	799236	799307	TcCLB.506691.64	90.0	+	single-copy gene
TcChr36-S	797937	798001	TcCLB.506691.70	91.0	+	single-copy gene
TcChr36-S	796027	796097	TcCLB.506691.80	83.0	+	single-copy gene
TcChr36-S	725975	726007	TcCLB.506693.10	90.0	+	single-copy gene
TcChr36-S	724572	724648	TcCLB.506693.20	96.0	+	single-copy gene
TcChr36-S	722143	722389	TcCLB.506693.30	55.0	+	single-copy gene
TcChr36-S	728200	728213	TcCLB.506693.4	97.0	+	single-copy gene
TcChr36-S	720979	720995	TcCLB.506693.40	93.0	+	single-copy gene
TcChr36-S	727485	727536	TcCLB.506693.7	90.0	+	single-copy gene
TcChr36-S	709598	709632	TcCLB.506695.10	90.0	+	single-copy gene
TcChr36-S	707863	708008	TcCLB.506695.20	75.0	+	single-copy gene
TcChr36-S	711412	711545	TcCLB.506695.4	89.0	+	single-copy gene
TcChr36-S	704846	704871	TcCLB.506695.40	93.0	+	single-copy gene
TcChr36-S	701633	701642	TcCLB.506695.49	95.0	+	single-copy gene
TcChr36-S	710865	710970	TcCLB.506695.7	89.0	+	single-copy gene
TcChr36-S	699520	699536	TcCLB.506697.10	96.0	+	single-copy gene
TcChr36-S	696223	696255	TcCLB.506697.20	77.0	+	single-copy gene
TcChr36-S	691140	691259	TcCLB.506697.40	84.0	+	single-copy gene
TcChr36-S	690463	690475	TcCLB.506697.50	79.0	+	single-copy gene
TcChr36-S	686869	686920	TcCLB.506697.60	93.0	+	single-copy gene
TcChr36-S	685248	685289	TcCLB.506697.70	94.0	+	single-copy gene
TcChr36-S	653587	653908	TcCLB.506699.10	61.0	+	single-copy gene
TcChr36-S	657227	657280	TcCLB.506699.3	99.0	+	single-copy gene
TcChr36-S	651525	651579	TcCLB.506699.34	95.0	+	single-copy gene
TcChr36-S	656322	656380	TcCLB.506699.6	93.0	+	single-copy gene
TcChr36-S	655121	655143	TcCLB.506699.9	75.0	+	single-copy gene
TcChr15-S	14924	14976	TcCLB.506713.20	87.0	-	single-copy gene
TcChr15-S	13855	13859	TcCLB.506713.24	50.0	-	single-copy gene
TcChr15-S	13185	13222	TcCLB.506713.30	89.0	-	single-copy gene
TcChr15-S	10386	10428	TcCLB.506713.40	86.0	-	single-copy gene
TcChr33-S	987260	987559	TcCLB.506715.10	69.0	+	single-copy gene
TcChr33-S	985150	986267	TcCLB.506715.20	83.0	+	single-copy gene
TcChr33-S	983694	983721	TcCLB.506715.30	91.0	+	single-copy gene
TcChr33-S	982040	982187	TcCLB.506715.40	85.0	+	single-copy gene
TcChr33-S	981550	981602	TcCLB.506715.44	90.0	+	single-copy gene
TcChr33-S	980504	980583	TcCLB.506715.50	88.0	+	single-copy gene
TcChr2-S	91702	91745	TcCLB.506717.20	90.0	+	single-copy gene
TcChr2-S	144262	144317	TcCLB.506717.200	64.0	+	single-copy gene
TcChr2-S	146026	146095	TcCLB.506717.219	93.0	+	single-copy gene
[truncated: 6,046 more rows]
